# Supplementary material for: Factors associated with medication adherence among people with diabetes mellitus in poor urban areas of Cambodia: A cross-sectional study
Source: PLoS One. 2019 Nov 19;14(11):e0225000. doi: 10.1371/journal.pone.0225000 (PMC6863566; doi:10.1371/journal.pone.0225000)
Supplement: S1 Dataset — (XLSX) [file pone.0225000.s004.xlsx]

## Sheet: Sheet1
1-1	1-2	1-3	1-4	1-5	1-6	1-7-1	1-7-2	1-7-3	1-7-4	1-7-5	1-7-6	1-7-7	1-8	1-9	1-10	1-11	1-12	1-13-1	1-13-2	1-13-3	1-13-4	1-13-5	1-13-6	1-13-7	1-14-1	1-14-2	1-14-3	1-14-4	1-15	1-16	2-1	2-2	2-3	2-4	2-5	3-1	3-2	3-3	3-4	3-5	3-6	4-1	4-2	4-3	4-4	4-5	4-6	4-7	4-8
1	4	1	1	1	3	0	0	1	1	0	0	0	1	1	1	2	4	1	0	0	0	0	0	0	1	0	0	0	1	5	1	1	1	5	1	2	1	1	2	2	5	1	3	4	3	4	3	1	1
2	4	1	1	1	2	0	0	1	1	0	0	0	2	4	3	1	6	1	0	0	0	0	0	0	1	0	0	0	1	5	4	1	5	1	1	2	1	2	2	1	5	2	5	3	7	4	7	4	7
1	4	1	1	1	3	0	0	1	1	0	0	0	1	4	3	1	4	1	0	0	0	0	0	0	1	0	0	0	1	5	4	1	5	3	1	2	2	1	2	2	5	1	1	1	7	1	7	1	7
2	6	1	1	1	3	0	0	0	1	0	0	0	3	1	2	2	2	0	1	1	0	0	1	0	0	1	0	0	1	5	4	1	5	1	1	2	2	2	1	2	3	1	7	4	3	4	3	4	3
2	5	1	1	1	2	0	0	1	0	0	0	0	3	2	1	1	4	0	1	0	0	0	0	0	0	0	0	1	1	5	4	2	5	1	1	2	2	2	2	2	1	4	7	4	7	4	7	4	7
2	7	1	1	3	1	0	0	0	1	0	0	0	3	1	1	1	2	1	0	0	0	0	0	0	1	0	0	0	1	5	1	1	5	1	5	2	2	2	2	2	5	3	3	4	3	4	3	1	1
1	6	1	1	1	3	0	0	1	0	1	0	0	3	4	3	2	1	0	1	0	0	0	0	0	0	1	1	0	1	5	4	1	5	1	1	2	1	1	2	1	5	1	7	3	7	1	7	1	7
2	6	1	1	1	4	0	0	0	1	1	0	0	3	3	3	1	4	1	0	0	0	0	0	0	0	1	0	1	2	5	2	2	5	4	1	2	2	2	2	2	3	1	3	4	3	4	3	4	1
2	5	1	1	1	3	0	0	1	1	0	0	0	3	4	3	2	3	0	0	0	0	0	0	1	0	0	0	1	1	2	4	2	5	1	1	2	1	2	2	2	1	2	5	4	7	4	7	4	7
2	4	1	1	1	3	0	1	0	1	0	0	0	3	2	3	1	6	0	1	0	0	0	0	0	0	0	0	1	1	5	1	3	5	1	3	2	2	2	2	2	5	4	3	4	3	4	3	4	3
1	4	1	1	1	2	0	0	1	0	0	0	0	1	2	3	2	2	0	0	0	0	0	0	1	0	0	0	1	1	1	1	5	5	1	1	2	1	2	1	2	5	3	7	4	3	4	3	4	3
2	4	1	1	1	2	0	0	1	0	1	0	0	3	2	2	1	3	1	0	0	0	0	0	0	0	1	0	0	1	5	1	3	5	1	3	2	2	2	2	1	1	1	1	1	7	4	7	4	7
2	6	1	1	1	2	0	0	1	1	0	0	0	2	1	1	1	4	1	0	0	0	0	0	0	1	0	0	0	1	5	4	1	5	1	3	2	1	2	2	2	1	3	7	4	7	4	7	4	7
1	5	1	1	1	2	0	0	0	1	0	0	0	3	3	3	1	4	0	0	0	0	1	0	0	0	0	1	0	1	5	1	1	5	2	1	2	2	2	2	2	5	4	3	4	3	4	3	4	3
2	4	1	1	1	1	0	0	1	0	0	0	0	2	2	2	2	4	0	1	1	0	0	0	0	0	0	0	1	2	5	1	3	5	1	5	2	1	1	2	2	1	1	1	4	3	4	3	1	1
2	5	1	1	1	3	0	0	1	1	0	0	0	3	2	2	1	3	1	0	0	0	0	0	0	0	1	1	0	1	5	4	1	5	2	5	3	99	99	99	99	99	1	1	4	3	4	3	4	3
2	5	1	1	1	2	0	0	1	0	1	0	0	2	1	1	2	6	0	1	0	0	0	0	1	0	0	1	0	1	5	4	1	5	1	6	2	2	2	2	2	2	1	1	4	7	4	7	4	3
2	6	1	1	1	4	0	0	1	1	0	0	1	3	2	2	2	5	0	1	0	0	0	0	0	0	1	0	0	1	5	1	1	5	1	5	2	2	2	2	2	2	4	7	4	7	4	7	4	7
2	5	1	1	1	2	0	0	0	1	0	0	0	2	2	3	2	3	0	0	0	0	0	1	0	0	0	0	1	1	5	1	4	5	1	1	2	1	1	2	2	1	4	7	4	7	4	7	4	7
2	2	1	1	1	2	0	0	1	0	0	0	0	3	1	1	1	4	1	0	0	0	0	0	0	0	0	0	1	1	5	1	4	2	1	3	1	99	99	99	99	99	4	7	4	3	3	7	4	7
2	3	1	1	1	2	0	0	1	1	0	0	0	2	4	3	1	6	1	0	0	0	0	0	0	0	0	1	0	1	5	4	2	5	2	3	2	1	2	2	2	5	2	7	4	2	4	3	4	3
1	5	1	1	1	2	0	0	1	0	1	0	0	2	4	3	1	4	0	1	0	0	0	0	0	1	0	0	0	1	5	4	3	5	1	1	2	1	1	2	2	5	3	7	4	7	3	7	4	7
1	5	1	1	1	2	0	0	1	0	0	0	0	2	2	3	2	4	0	1	0	0	0	0	1	1	0	0	0	1	5	4	1	5	1	1	2	2	2	2	2	2	1	1	4	7	4	7	4	7
2	5	1	1	1	2	0	0	1	1	0	0	0	3	1	1	1	4	0	1	0	0	0	0	0	1	0	0	0	1	5	1	5	5	1	5	2	1	1	2	2	5	3	7	4	7	4	7	1	1
1	5	1	1	1	3	0	0	1	0	0	0	0	1	4	3	2	4	1	0	0	0	0	0	0	1	0	0	0	1	5	4	3	2	4	1	4	1	1	2	1	5	4	7	4	3	4	7	4	7
1	4	1	1	1	2	0	0	1	0	1	0	0	2	3	3	1	2	1	0	0	0	0	0	0	0	0	1	1	1	5	4	2	5	2	6	2	1	1	2	1	5	1	1	3	7	4	7	4	7
2	5	1	1	1	2	0	0	1	1	0	0	1	3	3	3	1	4	1	0	0	0	0	0	0	0	1	0	1	1	5	4	2	5	1	3	2	1	2	2	2	5	1	1	4	3	4	3	4	3
2	4	1	1	1	3	0	0	1	1	0	0	0	3	4	3	1	5	1	0	0	0	0	0	0	1	0	0	0	2	5	1	2	5	2	5	2	2	2	2	2	1	2	7	2	5	2	7	2	7
2	4	1	1	1	2	0	0	1	0	0	0	0	3	3	3	2	4	1	0	0	0	0	0	0	1	0	0	0	1	5	1	1	5	1	1	4	1	1	1	1	1	4	6	4	2	2	5	4	6
1	5	1	1	4	2	0	0	0	1	0	0	0	3	1	1	1	1	0	1	0	0	0	0	0	0	1	1	1	1	5	4	2	5	2	1	2	1	2	2	1	5	1	7	4	2	4	3	4	3
1	4	3	1	1	2	0	0	1	1	0	0	0	1	1	3	1	5	0	1	0	0	0	0	0	0	0	0	1	1	5	1	5	5	1	1	2	2	2	2	2	5	3	7	4	7	4	7	4	7
1	6	3	1	1	4	0	0	1	1	0	0	0	3	2	3	1	6	0	1	0	0	0	0	0	0	1	0	1	2	5	2	3	5	1	3	4	1	1	2	2	5	4	2	4	7	4	7	4	7
1	4	3	1	1	2	0	0	1	0	1	0	0	1	4	3	2	5	1	0	0	0	0	0	0	0	0	1	1	1	5	4	1	5	1	1	2	1	1	2	2	5	1	1	4	7	4	7	4	7
2	4	3	1	3	2	0	0	0	1	0	0	0	3	4	3	1	4	0	1	0	0	0	0	0	0	0	0	1	1	5	4	5	5	1	5	2	1	1	1	1	5	4	7	4	7	4	7	4	7
2	5	3	1	1	4	0	0	1	1	0	0	0	2	2	2	1	5	0	1	0	0	0	0	0	1	0	0	0	2	5	4	2	5	1	3	2	2	2	2	2	3	1	5	4	7	4	7	4	7
1	4	3	1	1	2	0	0	1	0	1	0	0	1	3	3	1	99	1	0	0	0	0	0	0	1	0	0	0	1	5	2	1	5	1	1	2	2	2	1	1	5	1	1	4	7	4	7	4	7
2	5	3	1	4	2	0	0	0	1	1	0	0	3	3	3	1	4	1	0	0	0	0	0	0	1	0	0	0	1	5	3	1	5	1	1	2	2	2	2	2	5	3	7	4	7	4	7	3	7
2	6	3	1	2	1	0	0	0	1	0	0	0	3	1	1	2	1	0	1	0	0	0	0	0	0	0	1	0	1	5	4	1	5	1	1	2	1	1	1	1	5	4	7	4	7	4	7	4	7
2	6	3	1	2	1	0	0	0	0	1	0	0	3	2	3	1	2	0	1	0	0	0	0	0	1	0	0	0	1	5	4	1	5	1	6	2	1	2	2	2	5	1	7	4	7	4	7	4	7
1	6	3	1	1	4	0	0	1	1	0	0	0	1	3	3	1	6	0	1	0	0	0	0	0	0	0	0	1	2	5	3	2	5	1	3	2	1	1	2	2	5	3	7	4	7	4	7	4	7
2	4	3	1	1	2	0	0	1	0	1	0	0	1	3	3	1	4	0	1	1	0	0	0	0	0	1	1	1	2	5	4	1	5	1	3	2	2	2	1	1	5	2	7	4	2	4	2	4	2
1	6	3	1	3	2	0	0	0	1	0	0	0	3	4	3	1	4	0	1	0	0	0	0	0	0	0	0	1	1	5	1	3	3	2	1	4	1	1	1	1	3	2	2	2	7	3	2	2	2
1	6	3	1	1	2	0	0	1	1	0	0	0	3	2	3	1	5	1	0	0	0	0	0	0	0	0	0	1	1	5	3	2	5	1	1	2	1	1	2	2	5	2	7	4	7	4	7	4	7
2	5	3	1	1	2	0	0	1	1	0	0	0	3	1	3	1	4	0	1	1	0	0	0	0	0	1	0	1	1	5	4	1	5	1	6	4	1	2	2	2	5	1	3	4	7	4	7	4	7
2	5	3	1	1	3	0	0	1	1	0	1	0	3	4	3	1	5	1	0	0	0	0	0	0	0	0	1	0	2	5	4	3	5	1	1	2	2	2	2	2	5	4	7	4	7	4	7	4	7
2	5	3	1	1	2	0	0	1	1	0	0	0	3	1	1	2	3	0	1	0	0	0	0	0	1	0	0	0	1	5	2	1	5	1	6	2	2	2	2	2	5	1	1	4	7	4	7	4	7
1	7	3	1	1	2	0	0	1	1	0	0	0	3	4	3	1	5	1	0	0	0	0	0	0	0	0	0	1	1	5	3	3	5	1	1	2	1	1	2	2	5	4	7	4	7	4	7	4	7
2	6	3	1	3	3	0	0	0	1	0	0	0	3	3	3	1	4	0	1	0	0	0	0	0	1	0	0	0	1	5	4	3	5	1	5	2	2	2	2	2	5	1	3	4	7	4	7	4	7
2	3	3	1	1	3	0	0	1	0	0	0	0	3	4	3	1	5	0	0	1	0	0	0	0	1	0	0	0	1	3	4	3	5	1	1	1	99	99	99	99	99	1	2	4	2	3	2	3	2
1	5	3	1	1	4	0	0	1	1	0	1	0	3	4	3	1	5	0	0	0	0	0	0	1	1	0	0	0	2	5	4	4	5	1	1	2	1	1	2	1	5	4	7	4	7	4	7	4	7
2	3	3	1	1	2	0	0	1	1	0	0	0	2	2	2	1	5	1	0	0	0	0	0	0	0	0	0	1	1	5	2	2	5	1	1	2	1	1	2	2	5	2	7	4	7	4	7	4	7
1	4	3	1	1	3	0	1	1	1	0	0	0	1	4	3	1	5	1	0	0	0	0	0	0	1	0	0	0	2	5	4	4	5	1	1	2	1	1	1	2	5	2	3	4	7	4	7	4	7
1	5	3	1	1	2	0	0	1	0	0	0	0	2	4	3	1	4	0	0	0	0	0	0	1	1	0	0	0	1	5	4	4	5	1	1	4	2	1	1	1	1	4	2	4	7	1	7	4	7
2	5	3	1	1	2	0	0	1	1	0	0	0	3	2	3	1	6	0	0	0	1	0	0	0	1	0	0	0	1	5	2	2	5	1	1	2	2	2	2	2	5	2	2	4	7	4	7	4	2
1	3	3	1	1	2	0	0	1	1	0	0	0	2	4	3	1	5	1	0	0	0	0	0	0	1	0	0	0	1	5	4	3	5	1	1	2	1	1	1	1	5	1	1	4	7	4	7	4	7
1	7	3	1	1	1	0	0	1	0	0	0	0	3	3	3	1	3	0	1	0	0	0	0	0	1	0	0	0	1	5	4	4	5	1	1	2	2	2	2	2	2	4	7	4	7	4	7	1	7
2	3	3	1	1	2	0	0	1	0	0	0	0	3	2	3	1	6	1	0	0	0	0	0	0	1	0	0	0	1	3	3	4	5	1	1	3	99	99	99	99	99	1	7	4	3	4	7	2	7
1	5	3	1	1	2	0	0	1	1	0	0	0	1	3	3	1	6	1	0	0	0	0	0	0	0	0	0	1	2	5	4	3	5	1	1	2	2	2	2	2	5	2	7	4	7	4	2	4	7
2	5	3	1	3	2	0	0	0	1	0	0	0	3	2	1	1	4	0	1	0	0	0	0	0	0	1	0	0	1	5	4	4	5	1	1	2	2	2	2	2	5	2	6	4	7	4	7	2	7
2	5	3	1	3	3	0	0	0	1	0	0	0	3	2	3	2	4	0	1	1	0	0	0	0	0	1	0	0	1	5	2	3	5	1	5	2	2	2	2	2	5	3	2	4	7	4	7	4	7
2	5	3	1	3	2	0	0	0	1	0	0	0	3	3	3	1	5	1	0	0	0	0	0	0	1	0	0	0	2	5	2	1	5	1	1	4	1	2	2	2	5	1	1	4	7	4	7	4	7
1	5	3	1	1	2	0	0	1	0	0	0	0	2	4	3	1	5	1	0	0	0	0	0	0	1	0	0	0	2	5	4	4	5	1	3	2	1	1	1	1	3	4	3	4	7	4	7	4	3
2	6	3	1	3	4	0	0	0	1	1	1	0	3	2	3	2	5	1	0	0	0	0	0	0	1	0	0	0	2	5	2	1	5	1	1	2	2	2	2	2	5	1	7	4	7	4	7	4	7
1	4	3	1	1	2	0	0	1	1	0	0	0	2	2	2	1	4	1	0	0	0	0	0	0	0	0	0	1	1	5	2	2	5	1	5	2	1	1	2	2	5	1	1	4	7	4	7	3	7
2	6	3	1	1	1	0	0	1	0	0	0	0	3	4	3	1	5	0	0	0	0	0	0	1	0	1	1	0	2	5	4	4	5	1	3	4	1	2	2	2	5	1	1	4	7	4	7	4	7
2	5	3	1	1	4	0	0	1	0	0	0	0	3	1	1	1	1	1	0	0	0	0	0	0	1	0	0	0	1	5	1	5	2	1	5	4	2	1	1	1	4	4	7	4	3	1	7	4	7
2	5	3	1	1	3	0	0	0	1	0	0	0	3	2	1	1	4	0	1	0	0	0	0	0	1	0	0	0	2	5	3	1	5	1	5	2	1	1	2	2	5	4	7	4	7	4	2	4	7
1	4	3	1	1	3	0	0	1	1	0	0	0	2	4	3	1	1	0	1	0	0	0	0	0	1	0	0	0	1	5	2	1	5	1	4	2	1	2	2	2	3	2	7	4	7	4	7	4	7
1	3	3	1	1	3	0	0	1	1	0	0	0	1	3	3	1	4	0	1	0	0	0	0	1	1	0	0	0	2	5	2	4	5	1	1	2	1	2	2	2	5	1	1	4	7	4	7	4	7
2	3	3	1	1	3	0	0	0	1	1	0	0	1	2	1	1	5	1	0	0	0	0	0	0	1	0	0	0	1	5	2	2	5	1	5	2	1	1	2	2	5	4	7	4	7	4	7	4	7
2	5	3	1	1	4	0	0	1	0	0	0	0	2	4	3	1	4	1	0	0	0	0	0	0	1	0	0	0	1	3	4	4	5	2	1	2	2	1	1	1	4	4	7	4	3	2	7	4	7
1	5	3	1	1	2	0	0	1	1	0	0	0	3	4	3	1	5	1	0	0	0	0	0	0	1	0	0	0	1	5	4	4	5	1	6	2	2	2	2	2	2	2	7	4	7	4	7	2	7
2	5	3	1	1	3	0	0	1	0	0	0	0	2	4	3	1	4	1	0	0	0	0	0	0	1	0	0	0	2	5	4	4	5	1	6	2	1	1	1	1	4	1	7	4	7	4	7	4	7
2	5	3	1	3	2	0	0	1	1	0	0	0	1	3	3	1	5	1	0	0	0	0	0	0	1	0	0	0	2	5	1	2	5	1	1	3	99	99	99	99	99	2	2	4	7	4	7	4	7
2	6	3	1	3	1	0	0	0	1	0	0	0	3	3	3	1	4	1	0	0	0	0	0	0	0	1	0	0	1	5	2	4	5	1	1	2	1	1	2	2	5	1	1	4	7	4	7	4	7
2	5	3	1	1	2	0	0	1	0	0	0	0	2	4	3	1	4	1	0	0	0	0	0	0	1	0	0	0	1	5	4	4	5	2	5	4	1	1	1	1	4	4	7	4	7	1	7	4	7
2	3	3	1	3	2	0	0	0	1	0	0	0	2	2	1	1	3	1	0	0	0	0	0	0	1	0	0	0	2	5	2	4	5	1	1	2	1	1	2	2	5	4	2	4	7	4	7	4	7
2	6	3	1	3	2	0	0	0	1	0	0	1	3	2	3	2	2	0	1	0	0	0	0	0	1	0	0	0	1	5	4	1	5	1	1	2	2	2	2	2	5	3	7	4	7	4	7	4	7
2	3	3	1	1	2	0	0	1	0	0	0	0	2	2	3	1	2	1	0	0	0	0	0	0	1	0	0	0	2	5	4	4	5	1	3	2	2	1	1	1	3	1	7	1	7	2	7	1	7
2	7	3	1	3	1	0	0	0	1	0	0	0	3	3	3	1	4	0	1	0	0	0	0	0	1	0	0	0	2	5	2	1	5	1	6	2	2	2	2	2	5	2	7	4	7	4	7	4	7
2	5	3	1	3	2	0	0	1	1	0	0	0	3	4	3	2	5	0	0	0	0	0	0	1	1	0	0	0	1	5	1	3	5	1	5	2	2	2	2	1	5	1	1	2	7	2	7	2	7
1	5	3	1	1	2	0	0	1	0	0	0	0	2	2	3	1	4	1	0	0	0	0	0	0	1	0	0	0	1	5	4	3	5	2	1	2	2	1	1	1	5	4	7	4	7	4	7	4	7
1	5	3	1	1	2	0	1	1	1	0	0	0	3	3	3	1	99	0	1	0	0	0	0	0	1	0	0	0	2	5	3	1	5	1	4	2	2	2	2	1	5	4	2	4	7	4	7	4	7
1	4	5	1	1	2	0	0	1	1	0	0	0	1	4	3	1	6	1	0	0	0	0	0	0	1	0	0	0	1	5	3	3	5	1	1	2	2	2	2	2	5	2	7	4	7	4	7	4	7
1	6	5	1	1	2	0	0	1	1	0	0	0	1	4	3	1	5	1	0	0	0	0	0	0	1	0	0	0	1	5	4	2	5	1	1	2	1	2	2	2	2	2	7	4	7	4	7	4	7
2	5	5	1	3	4	0	0	0	1	0	1	1	3	4	3	1	99	1	0	0	0	0	0	0	1	0	0	0	1	5	2	1	5	1	5	2	1	1	1	2	5	1	1	4	7	4	7	4	7
2	6	5	1	3	3	0	0	0	1	0	0	0	2	1	1	2	1	0	1	0	0	0	0	0	1	0	0	0	1	5	2	4	5	1	5	2	2	1	1	1	3	3	7	4	7	4	7	4	7
2	4	5	1	1	2	0	0	1	1	0	0	0	2	4	3	2	4	0	0	0	0	0	0	1	1	0	0	0	2	5	4	1	5	1	2	2	2	2	2	2	2	1	1	4	7	4	7	4	7
2	5	5	1	1	4	0	0	1	1	0	0	0	3	2	1	1	6	0	1	0	0	0	0	0	1	0	0	0	1	5	3	4	5	1	3	2	2	2	2	2	5	2	7	4	7	4	7	4	7
2	5	5	1	1	2	0	0	1	0	0	0	0	3	4	3	1	1	1	0	0	0	0	0	0	0	1	0	0	1	5	4	3	5	1	1	2	1	1	1	1	5	4	7	4	7	4	7	4	7
2	5	5	1	3	1	0	0	0	1	0	0	0	1	3	3	1	5	0	1	0	0	0	0	0	0	0	1	0	1	5	4	1	5	1	1	2	2	2	2	1	5	1	1	1	2	4	7	4	7
2	6	5	1	3	2	0	0	0	1	0	0	0	3	2	3	1	4	1	0	0	0	0	0	0	0	1	0	0	1	5	4	2	5	1	1	2	2	2	2	2	2	4	7	4	7	4	7	4	7
1	4	5	1	1	2	0	0	1	0	0	0	0	2	4	3	1	5	1	0	0	0	0	0	0	1	0	0	0	2	5	4	4	5	1	1	1	99	99	99	99	99	1	1	1	3	1	3	1	3
2	5	5	1	3	1	0	0	0	1	0	0	0	3	2	3	1	2	1	0	0	0	0	0	0	1	0	0	0	2	5	3	1	5	1	1	2	2	2	2	2	5	2	7	4	7	4	7	4	7
2	6	5	1	3	3	0	0	0	1	0	0	0	3	2	1	2	4	1	0	0	0	0	0	0	1	0	0	0	1	5	3	1	5	1	1	2	2	2	2	2	5	2	7	4	7	4	7	4	7
2	5	5	1	1	2	0	0	1	1	0	0	0	3	4	3	1	6	0	0	0	0	0	0	1	0	0	0	1	2	5	4	3	5	1	1	4	2	2	2	2	5	1	1	4	7	4	3	4	3
2	6	5	1	1	3	0	0	1	1	0	0	1	3	4	3	1	99	1	0	0	0	0	0	0	0	0	1	0	1	5	2	5	5	1	1	2	2	2	2	1	5	1	1	4	7	4	7	4	7
2	5	5	1	1	2	0	0	1	0	0	0	0	4	4	3	1	5	1	0	0	0	0	0	0	1	0	0	0	1	3	4	4	5	2	3	2	1	1	2	1	5	4	7	4	3	4	7	4	7
1	4	5	1	1	3	0	0	1	1	0	0	0	3	3	3	1	4	0	1	0	0	0	0	0	0	1	0	0	1	5	2	4	5	1	1	2	1	1	2	2	5	2	7	4	7	4	7	4	7
1	3	5	1	1	3	0	0	1	1	0	0	0	2	4	3	1	4	1	0	0	0	0	0	0	1	0	0	0	2	5	2	1	5	1	1	2	1	1	2	1	5	4	7	3	7	4	7	4	7
2	6	5	1	1	2	0	0	1	1	0	0	0	2	1	1	1	3	0	0	1	0	0	0	1	1	0	0	0	1	5	4	1	5	1	1	2	2	2	2	2	5	4	7	4	7	4	7	4	7
1	4	5	1	1	2	0	0	1	1	0	0	0	2	2	3	2	4	0	0	1	0	0	0	0	1	0	0	0	1	5	3	1	5	1	1	2	2	2	2	2	5	4	7	4	7	4	7	4	7
2	5	5	1	3	2	0	0	0	1	0	0	0	3	2	3	1	1	0	1	0	0	0	0	0	0	0	0	1	2	5	3	2	4	1	5	2	1	2	1	1	5	3	7	4	7	4	7	4	7
2	4	5	1	3	2	0	1	0	1	0	0	0	1	4	3	1	4	0	0	0	0	0	0	1	1	0	0	0	1	5	4	2	5	1	1	2	2	2	2	2	3	4	7	4	7	4	7	4	7
1	4	5	1	1	3	0	1	1	1	0	0	0	1	3	3	1	4	1	0	0	0	0	0	0	0	0	0	1	1	5	2	1	5	1	1	2	1	1	2	2	5	2	7	4	7	4	7	4	7
2	5	5	1	1	2	0	0	1	1	0	0	0	3	3	3	1	4	0	0	0	1	0	0	0	0	0	1	0	1	5	4	1	5	1	5	2	2	2	2	1	5	1	1	4	7	4	7	4	7
1	5	5	1	1	2	0	0	1	1	0	0	0	3	3	3	1	4	0	1	0	0	0	0	0	1	0	0	0	1	5	2	2	5	1	1	2	2	2	2	2	5	2	7	4	7	4	7	4	7
2	5	5	1	1	4	0	0	1	1	0	0	0	2	2	2	2	6	0	1	0	0	0	0	1	1	0	0	0	1	5	4	3	5	1	1	2	2	2	2	2	5	3	7	4	7	4	3	4	7
2	6	5	1	1	2	0	0	1	0	0	0	0	3	2	3	1	1	1	0	0	0	0	0	0	0	0	0	1	1	5	4	4	5	1	5	2	1	1	1	1	4	4	7	4	7	2	7	4	7
2	5	5	1	1	4	0	0	1	1	0	0	0	3	1	1	1	4	0	1	0	0	0	0	1	0	0	1	0	1	5	4	1	5	1	1	2	1	1	2	2	5	1	1	4	7	4	7	4	7
2	6	5	1	3	4	0	0	0	1	0	0	0	3	3	3	2	4	1	0	0	0	0	0	0	1	0	0	0	1	5	4	1	5	1	1	2	2	2	2	2	5	1	1	4	7	4	7	4	7
1	5	5	1	1	2	0	0	1	1	0	0	0	3	3	3	1	4	0	1	0	0	0	0	0	0	1	0	1	2	5	3	1	5	1	3	4	2	2	2	2	5	4	7	4	7	4	7	4	7
1	3	5	1	1	3	0	1	1	1	1	0	0	1	4	3	1	5	1	0	0	0	0	0	0	1	0	0	0	1	5	4	1	5	1	1	2	2	2	2	2	3	1	1	4	7	4	7	4	7
1	5	5	1	1	3	0	0	1	0	0	0	0	2	4	3	1	4	1	0	0	0	0	0	0	1	0	0	0	2	5	3	4	5	1	1	2	1	1	1	1	4	4	7	4	3	4	7	4	7
2	4	5	1	1	1	0	0	1	0	0	0	0	2	4	3	1	2	1	0	0	0	0	0	0	1	0	0	0	1	5	4	4	5	1	3	3	99	99	99	99	99	4	2	2	7	4	7	4	7
1	5	5	1	1	3	0	0	1	1	0	0	0	1	3	3	1	6	1	0	0	0	0	0	0	1	0	0	0	1	5	2	3	5	1	1	2	2	2	2	2	5	1	1	4	7	4	7	4	7
2	5	5	1	3	2	0	0	0	1	0	0	0	3	4	3	1	4	0	1	0	0	0	0	0	1	0	0	0	1	5	4	3	5	1	1	4	2	2	2	2	2	1	1	4	7	4	7	4	7
2	5	5	1	1	2	0	0	1	1	0	0	0	3	2	2	1	4	1	0	0	0	0	0	0	0	1	1	0	1	5	4	3	5	1	3	3	2	2	2	2	5	1	1	4	7	4	7	4	7
2	4	5	1	1	3	0	0	1	1	0	0	0	3	2	3	1	4	0	1	0	0	0	0	0	1	0	0	0	2	5	3	4	5	1	3	2	2	2	2	2	5	3	7	4	7	4	7	4	7
2	4	5	1	1	4	0	0	1	0	0	0	0	3	2	3	1	4	0	1	0	0	0	0	0	0	0	0	1	1	5	3	4	5	2	5	2	2	1	1	1	5	4	7	4	3	4	7	4	7
1	4	5	1	1	2	0	0	1	1	0	0	0	2	4	3	1	4	1	0	0	0	0	0	0	1	0	0	0	1	5	4	3	5	1	1	2	1	2	2	2	5	2	7	4	7	4	7	4	7
2	5	5	1	1	2	0	0	1	1	0	0	0	3	4	3	1	4	1	0	0	0	0	0	0	1	0	1	0	1	5	3	1	5	1	3	2	2	2	2	2	5	1	1	4	7	4	7	4	7
1	5	5	1	1	3	0	0	1	1	0	0	0	3	2	3	2	4	0	1	1	0	0	0	0	0	0	0	1	2	5	3	4	5	1	3	4	2	2	2	2	5	4	7	4	7	4	7	4	7
2	6	5	1	3	3	0	0	0	1	0	0	0	3	2	3	1	6	1	0	0	0	0	0	0	1	0	0	0	2	5	3	2	5	1	1	2	2	2	2	2	5	3	6	4	7	4	7	4	7
1	3	5	1	1	2	0	0	1	1	0	0	0	2	3	3	1	4	0	0	0	0	0	0	1	1	0	0	0	1	5	4	1	5	1	3	2	2	2	2	2	5	1	1	4	7	4	7	4	7
1	7	5	1	1	4	0	0	1	0	0	0	0	3	4	3	1	4	0	0	0	0	0	0	1	1	0	0	0	1	3	4	4	5	1	5	4	1	1	1	1	5	4	7	4	7	4	7	4	7
1	4	5	1	1	2	0	0	1	1	0	0	0	1	4	3	1	5	1	0	0	0	0	0	0	1	0	0	0	1	5	4	3	5	1	1	2	2	2	2	2	2	2	2	4	7	4	7	4	7
1	7	5	1	1	4	0	0	1	1	0	0	0	1	2	3	1	4	1	0	0	0	0	0	0	1	0	0	0	1	5	4	3	5	1	1	2	2	2	2	2	2	3	6	3	2	4	7	4	7
2	5	5	1	1	2	0	0	1	1	0	0	0	3	2	3	1	4	0	1	0	0	0	0	0	0	1	0	1	2	5	3	2	5	1	3	1	99	99	99	99	99	4	7	4	7	4	7	4	7
1	7	5	1	1	2	0	0	0	1	0	0	0	3	4	3	1	4	1	0	0	0	0	0	0	0	0	1	0	2	5	3	1	5	1	3	2	2	2	2	2	5	1	1	4	7	4	7	4	7
2	5	5	1	1	2	0	0	1	0	0	0	0	3	4	3	1	1	0	1	0	0	0	0	0	0	0	0	1	2	3	4	4	5	1	3	2	1	1	1	1	5	4	7	4	7	4	7	4	7
1	5	5	1	1	1	0	0	1	0	0	0	0	3	2	3	1	4	0	1	0	0	0	0	0	1	0	0	0	2	5	4	4	5	1	3	2	2	2	2	2	3	1	1	3	7	4	2	2	7
1	7	5	1	1	3	0	0	1	0	0	0	0	3	4	3	1	4	1	0	0	0	0	0	0	0	0	0	1	2	5	4	4	4	1	1	2	1	1	1	1	4	4	5	4	7	4	7	4	7
1	4	5	1	1	2	0	0	1	1	0	0	0	1	4	3	1	6	1	0	0	0	0	0	0	1	0	0	0	1	5	4	4	5	1	1	2	2	2	2	2	5	4	7	4	7	4	7	4	7
2	6	5	1	3	1	0	0	0	1	0	0	0	3	1	1	1	2	0	1	0	0	0	1	0	1	0	0	0	1	5	3	2	5	1	5	1	99	99	99	99	99	4	6	4	7	2	7	1	1
1	4	5	1	1	2	0	0	1	0	0	0	0	2	4	3	1	6	1	0	0	0	0	0	0	1	0	0	0	1	5	4	1	5	1	1	2	1	1	1	1	5	4	7	3	7	4	7	4	7
1	5	5	1	1	3	0	0	1	1	0	0	0	3	4	3	1	6	1	0	0	0	0	0	0	1	0	0	0	1	5	3	1	5	2	1	2	1	1	2	2	5	1	1	4	7	4	7	4	7
2	5	5	1	1	3	0	0	1	0	0	0	0	2	2	3	1	4	1	0	0	0	0	0	0	1	0	0	0	1	5	4	1	5	1	4	2	1	1	1	1	4	4	7	4	7	4	7	4	7
1	6	6	1	1	1	0	0	1	0	0	0	0	3	2	3	2	3	0	1	0	0	0	0	0	0	0	0	1	1	5	4	1	5	1	1	2	2	2	2	2	5	4	7	4	7	4	7	4	7
2	6	6	1	2	3	0	0	0	1	0	0	0	3	4	3	2	1	0	1	0	0	0	0	0	1	0	0	0	1	5	4	3	5	1	1	2	1	1	1	1	5	4	7	4	7	4	7	4	7
2	4	6	1	3	1	0	0	0	1	0	0	0	3	1	1	1	2	0	1	0	0	0	0	0	0	0	0	1	1	5	3	1	5	1	1	2	2	2	2	2	5	4	7	4	7	4	7	4	7
2	5	6	1	1	3	0	0	1	1	0	0	0	3	4	3	1	4	1	0	0	0	0	0	0	0	0	1	0	1	5	1	4	5	1	3	2	2	2	2	2	5	1	1	4	7	4	7	4	7
1	5	6	1	1	4	0	0	1	0	0	0	0	2	4	3	2	4	1	0	0	0	0	0	0	0	0	0	1	2	5	2	2	3	1	3	2	1	2	2	1	3	4	5	4	7	4	7	4	7
2	5	6	1	1	2	0	0	1	1	0	0	0	3	1	1	1	3	0	1	1	0	0	0	0	0	0	0	1	1	5	4	1	5	1	5	2	2	2	2	2	5	3	7	4	7	4	7	2	7
2	5	6	1	1	3	0	0	1	1	0	0	0	3	3	3	1	5	1	0	0	0	0	0	0	1	0	0	0	1	5	3	3	5	1	1	2	1	1	2	2	5	3	7	4	7	4	7	4	7
2	6	6	1	1	3	0	0	1	0	0	0	0	3	1	1	1	1	0	0	1	0	0	0	0	0	1	0	0	1	5	2	4	5	1	3	2	1	2	1	1	5	3	7	4	7	4	3	4	3
2	5	6	1	3	1	0	0	0	0	0	0	1	3	1	1	1	2	1	0	0	0	0	0	0	0	0	0	1	1	5	4	1	5	1	1	2	2	2	2	2	6	1	1	4	7	4	7	4	7
1	7	6	1	1	3	0	0	1	1	0	0	0	3	3	3	1	4	0	1	0	0	0	0	0	1	0	0	0	1	5	3	1	5	2	1	4	1	1	2	2	5	4	7	4	7	4	7	4	2
2	5	6	1	1	3	0	0	1	1	0	0	1	3	4	3	2	4	0	1	0	0	0	0	0	0	1	1	0	2	5	4	4	5	1	3	2	1	2	2	2	1	1	1	4	4	4	3	4	3
1	4	6	1	3	3	0	0	0	1	0	0	0	3	4	3	1	3	0	0	0	1	0	0	0	1	0	0	0	1	5	3	2	5	1	1	2	2	2	2	2	5	2	7	4	7	4	7	4	7
2	6	6	1	1	4	0	0	1	0	0	0	0	3	1	1	1	1	0	1	0	0	0	0	0	1	0	0	0	1	5	4	4	5	1	5	2	1	1	1	1	3	4	7	4	7	4	7	4	7
1	6	6	1	3	2	0	0	0	1	0	0	0	3	4	3	1	5	1	0	0	0	0	0	0	1	0	0	0	1	5	4	1	5	1	1	2	2	2	2	2	5	4	7	4	7	4	7	4	7
2	4	6	1	3	1	0	0	0	0	0	0	1	1	3	3	1	4	0	0	0	0	0	0	1	1	0	0	0	1	5	1	3	5	1	7	2	2	2	2	2	5	2	7	4	7	4	7	4	7
2	6	6	1	3	2	0	0	0	1	0	0	0	3	1	1	2	3	0	1	0	0	0	0	0	0	0	0	1	2	5	3	1	5	1	1	4	1	1	2	2	5	4	7	4	7	4	7	4	7
1	5	6	1	1	2	0	0	1	0	0	0	0	2	3	3	1	2	0	1	0	0	0	0	0	1	0	0	0	1	3	3	1	4	1	1	2	1	1	1	1	5	4	7	4	7	4	3	4	3
2	4	6	1	1	3	0	0	1	1	0	0	0	2	3	3	1	4	1	0	0	0	0	0	0	0	0	0	1	1	5	4	1	5	1	5	2	1	2	2	2	5	4	7	4	7	4	7	4	7
2	5	6	1	3	2	0	1	0	0	0	1	0	3	1	1	2	1	0	1	0	0	0	0	0	0	1	0	1	2	5	4	1	5	1	1	3	99	99	99	99	99	2	7	4	3	4	3	4	3
2	6	6	1	1	1	0	0	1	0	0	0	0	3	2	3	1	2	0	1	0	0	0	0	0	1	0	0	0	2	5	4	3	5	1	5	2	2	2	2	2	5	4	7	4	7	4	7	4	7
2	4	6	1	1	3	0	0	1	1	0	1	0	3	1	1	1	6	0	0	0	0	0	1	0	0	0	1	0	1	5	2	3	5	1	3	2	2	2	2	2	5	1	1	4	7	4	7	4	7
2	4	6	1	1	3	0	0	1	0	0	0	0	3	2	1	1	1	1	0	0	0	0	0	0	1	0	0	0	1	5	4	4	5	1	1	2	1	1	1	1	5	4	7	4	7	4	3	4	3
2	5	6	1	3	2	0	1	0	1	0	0	0	3	1	1	1	4	0	1	1	0	0	0	0	1	0	0	0	1	5	3	1	5	1	1	2	2	2	2	1	5	4	7	4	7	4	7	4	7
1	6	6	1	1	2	0	0	1	1	0	0	0	2	3	3	2	3	1	0	0	0	0	0	0	1	0	0	0	1	5	2	3	5	1	3	2	1	2	2	2	5	1	1	4	7	4	7	4	7
2	5	6	1	1	3	0	0	1	1	1	0	0	2	1	1	2	4	1	0	0	0	0	0	0	1	0	0	0	1	5	3	1	5	1	1	2	1	1	2	2	5	1	1	4	7	4	7	3	7
2	4	6	1	1	3	0	0	1	1	0	1	0	3	3	3	1	5	0	1	0	0	0	0	1	0	1	0	1	1	5	2	4	5	1	5	4	2	2	2	2	5	4	7	4	7	4	7	4	7
1	6	6	1	1	3	0	0	1	0	0	0	0	3	4	3	2	3	0	0	0	0	0	1	0	1	0	0	0	2	5	2	2	2	2	3	2	1	2	1	1	5	2	7	2	2	2	6	4	6
1	6	6	1	1	2	0	0	1	0	0	1	0	1	4	3	1	4	1	0	0	0	0	0	0	0	0	1	1	1	5	4	3	5	1	1	2	1	2	1	2	3	1	1	4	3	4	3	4	3
2	6	6	1	1	2	0	1	0	1	0	0	0	3	2	1	1	4	1	0	0	0	0	0	0	0	1	0	0	1	5	3	1	4	2	1	4	1	1	2	2	4	2	7	2	7	2	7	4	7
1	3	6	1	1	2	0	0	1	1	0	0	0	2	4	3	1	5	0	0	0	0	0	0	1	0	0	1	0	1	5	4	4	5	1	1	2	2	2	2	2	5	2	7	4	7	4	7	4	7
2	4	6	1	3	1	0	0	0	1	0	0	0	3	1	1	1	1	0	0	0	0	0	0	1	0	1	1	1	1	5	4	2	5	1	5	2	1	2	2	2	5	1	1	2	3	2	3	3	5
2	5	2	1	4	2	0	0	0	1	0	0	0	2	1	1	2	4	0	1	0	0	0	0	0	1	0	0	0	1	5	2	3	5	1	1	2	1	1	2	2	5	1	1	4	7	4	7	4	7
2	4	2	1	1	2	0	0	1	0	0	0	0	3	2	3	1	1	1	0	0	0	0	0	0	0	1	0	0	1	5	4	4	5	1	3	2	1	2	1	1	5	4	7	4	7	4	7	4	7
2	6	2	1	3	2	0	0	0	1	0	1	0	3	2	3	1	4	1	0	0	0	0	0	0	0	1	0	0	1	5	4	1	5	1	1	2	2	2	2	2	2	2	7	4	7	4	7	2	7
1	5	2	1	1	4	0	0	1	1	0	0	0	1	4	3	1	5	0	0	1	0	0	0	0	0	0	1	0	1	5	3	1	5	1	1	2	2	2	2	2	5	1	1	4	7	4	7	4	6
2	5	2	1	1	2	0	0	1	0	0	0	0	3	2	3	1	1	0	1	0	0	0	0	0	1	0	0	0	1	5	4	4	5	1	3	2	1	1	1	1	5	3	7	4	7	3	3	4	3
1	6	2	1	4	2	0	0	0	1	0	1	0	3	4	3	1	5	0	1	1	0	0	0	0	0	1	1	1	2	5	4	3	5	1	5	3	99	99	99	99	99	4	3	4	3	1	3	4	3
2	4	2	1	1	2	0	0	1	1	0	0	0	2	3	3	1	3	1	0	0	0	0	0	0	1	0	0	0	2	5	3	1	5	1	3	2	2	2	2	2	5	1	1	4	7	4	7	4	7
1	4	2	1	1	2	0	0	1	1	0	0	0	1	4	3	1	5	0	1	0	0	0	0	0	0	0	0	1	1	5	4	2	4	1	1	2	2	2	1	2	3	3	2	4	2	4	2	3	2
1	4	2	1	1	3	0	1	1	1	0	0	0	1	3	3	1	5	1	0	0	0	0	0	0	1	0	0	0	1	5	2	3	5	1	1	2	2	2	2	2	5	2	7	4	7	4	7	4	7
2	5	2	1	2	2	0	0	0	0	1	0	0	2	3	3	1	5	0	1	0	0	0	0	0	1	0	0	0	1	5	4	2	5	1	1	2	1	2	2	2	5	1	1	4	7	4	7	4	7
2	5	2	1	1	2	0	0	1	1	0	0	0	3	2	3	1	6	0	1	1	0	0	0	0	0	1	0	0	2	5	3	4	5	2	3	4	2	2	2	2	5	4	2	4	2	4	2	4	2
1	5	2	1	1	2	0	0	1	0	0	0	0	3	4	3	1	4	0	0	0	0	0	0	1	1	0	0	0	2	5	4	3	5	1	3	2	2	1	1	1	5	4	7	4	7	4	7	4	2
2	5	2	1	1	4	0	0	1	1	0	0	0	1	4	3	1	6	0	0	0	1	0	0	0	0	0	1	0	1	5	3	1	5	1	5	2	1	1	2	2	5	4	2	4	7	4	7	4	7
1	3	2	1	1	3	1	1	1	1	0	0	0	1	4	3	1	5	1	0	0	0	0	0	0	0	1	1	0	1	5	4	4	5	2	1	2	2	2	2	2	5	2	3	4	3	4	3	4	3
1	6	2	1	1	4	0	0	1	1	0	0	0	3	2	3	1	5	0	1	0	0	0	0	0	0	1	0	1	1	5	3	1	5	1	1	4	2	2	2	2	5	1	1	4	7	4	7	4	7
1	5	2	1	1	2	0	0	1	1	0	0	0	2	2	3	1	5	1	0	0	0	0	0	0	1	0	0	0	1	5	4	3	5	1	2	2	1	2	2	2	2	4	7	4	7	4	7	3	7
1	6	2	1	1	4	0	0	1	0	0	0	0	3	2	3	1	1	1	0	0	0	0	0	0	0	1	0	0	1	5	4	4	5	1	1	2	1	1	1	1	4	4	7	4	7	4	3	4	3
2	6	2	1	3	2	0	0	0	1	0	0	0	3	2	3	1	5	0	0	1	0	0	0	0	0	0	0	1	1	5	4	2	5	1	1	2	2	2	2	2	5	1	1	4	7	4	7	4	7
2	7	2	1	3	2	0	0	0	1	0	0	0	3	1	1	1	4	0	0	0	1	0	0	0	0	0	0	1	1	5	2	1	5	1	5	2	2	2	2	2	5	2	7	4	7	4	7	4	7
2	6	2	1	3	2	0	0	0	1	0	0	0	3	99	2	1	3	1	0	0	0	0	0	0	1	0	0	0	1	5	4	5	5	1	5	2	2	2	2	2	5	2	7	4	7	4	7	4	7
2	3	2	1	1	2	0	0	1	0	0	0	0	1	2	3	1	4	0	0	0	0	0	0	1	0	0	0	1	1	5	4	4	5	2	3	2	1	2	1	1	5	4	7	4	7	4	7	4	7
2	5	2	1	3	2	0	0	0	1	0	1	0	3	1	1	1	4	1	0	0	0	0	0	0	1	0	0	0	1	5	4	4	5	1	5	2	1	2	1	2	5	1	1	4	3	4	7	4	3
2	5	2	1	1	3	0	0	1	0	0	0	0	2	4	3	1	1	0	0	0	0	0	0	1	1	0	0	0	2	5	4	3	5	2	1	2	1	2	1	1	5	4	7	4	7	4	3	4	3
2	5	2	1	1	1	0	0	1	0	0	0	0	3	3	3	1	4	1	0	0	0	0	0	0	1	0	0	0	1	5	2	2	5	1	3	2	1	2	2	2	5	2	7	4	7	4	6	4	2
2	4	1	1	1	2	0	0	1	1	0	0	0	3	2	3	1	5	0	1	0	0	0	0	0	1	0	0	0	1	5	1	1	5	1	1	2	2	2	2	2	5	4	7	4	7	4	7	4	7
2	5	1	1	1	4	0	0	1	1	0	1	0	3	1	1	1	5	1	0	0	0	0	0	0	0	1	1	1	1	5	4	4	5	1	1	3	99	99	99	99	99	1	1	4	7	4	7	4	7
2	5	1	1	1	3	0	0	1	0	0	0	0	3	1	1	1	1	1	0	0	0	0	0	0	0	1	0	0	1	5	2	1	5	2	1	2	1	1	1	1	5	4	7	4	7	4	7	4	7
2	5	1	1	1	3	0	0	1	1	0	1	0	2	1	3	1	3	0	1	0	0	0	0	0	1	0	0	0	1	5	1	2	5	1	1	2	1	2	2	2	1	4	7	4	7	4	7	4	7
1	6	1	1	2	1	0	0	0	0	1	0	0	3	4	3	1	1	0	1	0	0	0	0	0	0	1	0	0	2	5	4	4	5	1	4	2	2	1	1	1	5	4	7	4	7	4	7	4	7
1	5	1	1	1	2	0	0	1	1	0	0	0	3	2	3	1	1	0	1	0	0	0	0	0	0	1	1	1	2	3	4	3	5	1	3	3	99	99	99	99	99	1	1	4	3	4	3	4	3
2	5	1	1	1	3	0	0	1	1	0	1	0	3	1	1	1	5	0	1	0	0	0	0	0	1	0	0	0	1	5	4	3	5	1	1	2	2	2	2	2	5	2	7	4	7	4	7	4	7
1	4	1	1	1	2	0	0	1	0	0	0	0	2	4	3	1	2	1	0	0	0	0	0	0	0	1	0	0	1	5	4	1	5	1	1	4	2	1	1	1	5	3	7	4	7	3	7	4	7
2	5	1	1	1	2	0	0	1	1	0	0	0	3	2	1	1	4	0	1	1	0	0	0	0	0	1	0	0	2	5	1	3	5	1	3	4	1	2	2	2	5	4	7	4	7	4	7	4	7
1	5	1	1	1	2	0	0	1	1	0	1	0	2	4	3	2	4	0	1	0	0	0	0	1	0	0	0	1	1	5	1	1	5	1	1	4	2	2	2	2	5	4	2	4	7	4	7	3	7
2	4	1	1	1	2	0	1	1	0	0	0	0	3	3	3	1	5	0	1	0	0	0	0	1	0	1	1	0	1	5	4	4	5	1	5	2	1	2	2	2	5	1	1	4	3	4	3	4	3
2	5	1	1	1	3	0	0	1	1	0	0	0	2	2	3	1	3	1	0	0	0	0	0	0	1	0	0	0	1	5	1	2	5	1	3	2	1	1	2	2	5	2	7	4	7	4	7	4	7
1	6	1	1	1	2	0	0	1	0	0	0	0	2	2	3	2	1	1	0	0	0	0	0	0	1	0	0	0	1	5	1	3	2	2	1	2	1	1	1	1	5	3	7	3	7	3	7	3	7
1	5	1	1	1	3	0	0	1	1	0	1	0	1	3	3	1	5	0	1	1	0	0	0	0	0	1	1	1	1	5	4	2	5	1	1	2	1	2	2	2	5	4	7	4	3	4	3	4	3
2	4	1	1	1	3	1	1	1	1	0	1	0	3	1	1	1	4	0	1	0	0	0	0	0	1	0	0	0	1	5	4	2	5	1	3	2	1	2	2	2	5	1	1	4	7	4	7	1	1
2	5	1	1	3	2	0	0	0	1	0	0	0	3	2	3	1	4	0	0	1	0	0	0	0	1	0	0	0	2	5	1	2	5	2	1	4	2	2	2	2	5	2	7	4	7	4	7	4	7
1	6	3	1	1	2	0	0	1	0	0	0	0	2	4	3	1	2	0	0	0	0	0	1	0	1	0	0	0	1	5	4	2	5	2	1	4	2	2	1	1	5	3	7	3	7	3	7	3	7
1	6	3	1	1	2	0	0	1	1	0	0	0	2	4	3	1	4	1	0	0	0	0		0	1	0	0	0	1	5	2	3	5	1	1	2	2	2	2	2	5	2	7	4	7	4	7	4	7
2	5	3	1	1	1	0	0	1	1	0	0	0	3	4	3	1	5	1	0	0	0	0	0	0	1	0	0	0	1	5	1	4	5	1	1	2	2	2	2	2	5	2	7	4	7	4	7	3	7
2	5	3	1	3	2	0	1	0	1	0	0	0	1	3	3	1	4	0	1	0	0	0	0	0	1	0	0	0	1	5	2	3	5	1	1	2	2	2	2	2	5	2	7	4	7	4	7	4	7
1	6	3	1	1	2	0	0	1	1	0	0	0	3	4	3	1	5	1	0	0	0	0	0	0	1	0	0	0	1	5	4	4	5	1	1	2	2	2	2	2	5	4	7	4	7	4	7	3	7
1	4	3	1	1	2	0	0	1	1	0	0	0	2	3	3	1	4	1	0	0	0	0	0	0	1	0	0	0	1	5	3	1	5	2	1	2	2	2	2	2	5	1	1	4	7	4	7	4	7
2	6	3	1	1	4	0	0	0	1	0	0	0	2	4	3	2	4	0	1	0	0	0	0	0	0	1	0	0	1	5	4	2	5	2	1	2	2	1	1	1	5	4	7	4	7	4	7	4	3
2	5	3	1	1	3	0	0	1	1	0	1	0	3	3	3	1	4	0	1	0	0	0	0	0	1	0	0	0	1	5	4	4	5	1	3	2	2	2	2	2	5	3	7	4	7	4	7	4	7
1	4	3	1	1	2	0	0	1	0	0	0	0	2	3	3	1	3	1	0	0	0	0	0	0	1	0	0	0	1	5	2	2	5	2	1	1	99	99	99	99	99	2	7	4	6	2	7	2	7
1	5	3	1	3	2	0	0	0	0	0	1	0	2	4	3	1	2	0	1	0	0	0	0	0	1	0	0	0	2	5	4	1	5	2	1	2	1	1	1	1	5	3	7	3	7	3	7	4	7
2	5	3	1	1	2	1	0	0	1	0	0	0	3	3	3	1	4	1	0	0	0	0	0	0	1	0	0	0	2	5	4	3	5	1	3	2	2	2	2	2	5	3	7	4	7	4	7	3	7
2	6	3	1	3	2	0	0	0	1	0	0	0	3	3	3	2	4	0	0	0	0	0	0	1	0	1	0	0	2	5	2	2	5	1	1	4	1	1	2	2	1	2	7	4	7	4	7	4	7
1	4	3	1	1	2	0	0	1	1	0	0	0	2	1	3	1	4	0	1	0	0	0	0	0	1	0	0	0	1	5	4	4	5	1	1	2	1	2	2	2	5	2	7	4	7	4	7	4	7
2	5	3	1	1	4	1	1	0	1	0	0	0	3	3	3	1	5	0	1	0	0	0	0	0	1	0	0	0	1	5	3	2	5	2	1	2	1	1	2	2	5	4	2	4	7	4	7	4	6
1	6	3	1	1	2	0	0	1	0	0	0	0	3	4	3	2	2	0	0	0	0	0	0	1	0	1	0	0	1	5	4	3	5	2	1	2	1	2	1	1	5	4	7	4	7	4	7	4	7
2	3	3	1	1	2	0	0	1	1	0	0	0	3	4	3	1	4	0	1	0	0	0	0	1	1	0	0	0	1	5	4	4	5	1	5	2	2	2	2	2	5	1	1	4	7	4	7	4	7
2	5	3	1	1	3	0	0	1	1	0	0	0	3	2	1	1	3	0	0	1	0	0	0	0	1	0	0	0	1	5	3	1	5	1	1	2	2	2	2	2	5	2	7	4	7	4	7	4	7
2	6	3	1	1	3	0	0	1	0	0	0	0	2	4	3	1	1	0	0	0	0	0	0	1	0	1	0	0	1	5	4	3	5	2	3	2	1	2	1	1	5	4	7	4	7	4	7	4	7
2	5	3	1	1	2	0	0	1	1	0	0	0	1	4	3	1	5	0	1	0	0	0	0	0	1	0	0	0	1	5	4	1	5	1	1	2	1	2	2	2	5	3	7	4	7	4	7	3	7
1	6	3	1	1	2	0	0	1	0	0	0	0	3	2	3	1	1	1	0	0	0	0	0	0	1	0	0	0	1	5	4	1	5	2	1	2	2	1	1	1	5	4	7	4	7	4	7	4	7
2	4	3	1	1	3	0	0	1	1	0	0	0	3	3	3	2	5	0	1	0	0	0	0	0	0	0	0	1	1	5	3	3	5	1	5	2	1	1	2	2	55	4	7	4	7	4	7	4	7
2	5	3	1	3	4	0	0	0	1	0	1	0	3	2	3	1	5	1	0	0	0	0	0	0	1	0	0	0	1	5	4	4	5	1	1	2	2	2	2	2	5	3	7	4	7	4	7	4	7
2	4	3	1	1	2	0	0	1	0	0	0	0	2	2	2	1	1	1	0	0	0	0	0	0	1	0	0	0	1	5	4	4	5	2	3	2	1	2	1	1	5	4	7	4	7	4	7	4	7
1	5	3	1	1	2	0	0	1	0	0	0	0	2	2	3	1	1	0	1	0	0	0	0	0	0	0	0	1	1	5	4	1	5	2	1	2	1	2	1	1	5	4	7	4	7	4	7	4	7
2	2	3	1	1	1	0	0	1	0	0	0	0	3	3	3	1	4	1	0	0	0	0	0	0	1	0	0	0	2	5	2	4	5	1	1	3	1	1	2	1	5	1	1	4	7	4	7	4	7
2	5	3	1	3	1	0	0	0	1	0	0	0	3	3	3	1	1	1	0	0	0	0	0	0	0	0	0	1	1	5	2	1	5	1	1	2	1	1	2	2	5	1	1	4	7	4	7	4	7
2	6	3	1	1	2	0	0	1	0	0	0	0	3	1	1	1	1	0	1	0	0	0	0	0	1	0	0	0	1	5	4	3	5	2	3	2	1	1	1	1	5	4	7	4	7	4	7	4	7
1	5	3	1	1	3	0	0	1	1	0	0	0	3	4	3	1	4	0	0	0	1	0	1	0	1	0	0	0	1	5	4	2	5	1	1	2	2	2	2	2	5	3	7	4	7	4	7	4	7
2	4	3	1	1	3	1	1	0	1	0	0	0	1	4	3	1	5	0	1	0	0	0	0	0	1	0	0	0	1	5	2	4	5	1	5	2	1	1	2	2	1	4	2	4	7	4	7	4	7
1	5	3	1	1	3	0	0	1	1	0	0	0	1	4	3	1	5	0	1	0	0	0	0	1	1	0	0	0	1	5	4	4	5	1	1	2	2	2	2	2	5	4	7	4	7	4	7	4	7
1	4	3	1	1	2	0	0	1	0	0	0	0	3	4	3	1	4	1	0	0	0	0	0	0	1	0	0	0	1	5	4	4	5	2	1	2	1	1	1	1	5	4	7	4	7	4	7	4	7
2	4	3	1	1	3	0	0	1	1	0	0	0	3	4	3	1	5	0	1	0	0	0	0	0	1	0	0	0	1	5	2	3	5	1	1	2	1	1	2	2	1	2	7	4	7	4	7	4	7
2	5	3	1	1	3	0	0	1	1	0	0	0	3	3	3	1	4	0	1	0	0	0	0	0	0	0	0	1	1	5	4	4	5	1	1	2	1	2	2	2	5	2	7	4	7	4	7	4	7
1	3	5	1	1	2	0	0	1	1	0	0	0	1	4	3	1	6	0	1	0	0	0	0	0	1	0	0	0	1	5	2	2	5	1	1	2	1	1	2	2	5	1	1	4	7	4	7	4	7
1	5	5	1	1	2	0	0	1	0	0	0	0	1	4	3	1	5	1	0	0	0	0	0	0	1	0	0	0	1	5	4	4	5	1	1	2	1	2	1	1	5	4	7	4	7	4	7	4	7
2	4	5	1	1	2	0	0	1	1	0	0	0	3	3	3	1	4	0	0	1	0	0	0	1	1	0	0	0	1	5	3	1	5	1	3	2	2	2	2	2	5	2	5	4	7	4	7	4	7
2	5	5	1	1	2	0	0	1	1	0	0	0	3	3	3	1	6	0	1	0	0	0	0	0	1	0	0	0	1	5	2	3	5	1	3	4	2	2	2	2	5	1	1	4	7	4	7	4	2
1	7	5	1	1	4	0	0	1	1	0	1	0	3	2	3	1	5	0	1	0	0	0	0	0	0	0	0	1	1	5	4	3	5	1	4	4	1	2	2	2	5	4	7	4	7	4	7	4	7
1	6	5	1	1	2	0	0	1	0	0	0	0	3	4	3	1	1	1	0	0	0	0	0	0	0	0	0	1	1	5	4	2	5	1	4	2	2	1	1	1	5	4	7	4	7	4	7	4	7
1	6	5	1	1	2	0	0	1	1	0	1	0	2	2	3	2	3	0	1	0	0	0	1	0	1	0	0	0	1	5	4	4	5	1	3	2	2	2	2	2	5	2	7	4	7	4	7	3	7
1	5	5	1	1	2	0	0	1	1	0	0	0	1	4	3	1	4	0	0	0	0	0	0	1	1	0	0	0	1	5	4	3	5	1	1	2	2	2	2	2	5	2	7	4	7	4	7	4	7
2	5	5	1	1	4	0	0	1	1	0	0	0	2	3	3	1	4	1	0	0	0	0	0	0	1	0	0	0	1	1	2	1	5	1	6	2	1	1	2	2	5	1	1	4	7	4	7	4	7
2	5	5	1	3	2	0	0	0	1	0	0	0	3	3	3	1	4	0	1	0	0	0	0	0	0	0	0	1	1	5	2	1	5	1	6	2	2	2	2	2	5	4	2	4	7	4	7	4	7
2	5	5	1	1	4	0	0	0	1	0	1	0	1	3	2	1	2	0	1	0	0	0	0	0	1	0	0	0	2	5	3	1	5	1	1	2	2	2	2	2	5	1	1	4	7	4	7	4	7
1	4	5	1	1	2	0	0	1	0	0	0	0	1	4	3	1	4	0	0	0	0	0	0	1	0	1	0	0	2	5	4	1	5	1	1	2	1	2	1	1	5	4	7	4	7	4	7	4	7
2	4	5	1	2	3	0	0	0	0	1	0	0	1	4	3	1	4	1	0	0	0	0	0	0	1	0	0	0	1	5	4	4	5	1	1	2	2	2	2	2	5	1	1	4	7	4	7	1	1
2	4	5	1	1	2	0	0	1	1	0	0	0	3	2	3	1	4	1	0	0	0	0	0	0	0	1	0	0	1	5	4	3	5	1	3	2	2	2	2	2	5	2	7	4	7	4	7	4	7
1	3	5	1	1	2	0	0	1	1	0	0	0	1	4	3	1	4	0	1	0	0	0	0	0	1	0	0	0	2	5	3	3	5	1	3	2	1	1	2	2	5	2	7	4	7	4	7	4	7
2	3	5	1	1	2	0	0	1	1	0	0	0	1	3	3	1	4	0	0	1	0	0	0	0	1	0	0	0	2	5	3	3	5	1	3	2	1	1	2	2	5	2	7	4	7	4	7	4	7
1	5	5	1	1	3	0	0	1	1	0	0	0	1	4	3	1	6	0	0	0	0	0	0	1	1	0	0	0	1	5	2	3	5	1	1	2	1	2	2	2	5	1	1	4	7	4	7	4	7
1	4	5	1	3	2	0	0	0	0	1	0	0	4	4	3	2	5	1	0	0	0	0	0	0	0	0	0	1	1	5	4	4	5	1	6	2	1	1	1	1	5	4	7	4	7	4	7	4	7
1	3	5	1	1	2	0	0	1	1	0	0	0	1	4	3	1	5	1	0	0	0	0	0	0	0	0	0	1	1	5	4	1	5	1	1	2	1	1	1	1	5	1	1	4	7	4	7	3	7
2	4	5	1	3	2	0	0	0	1	0	0	0	2	1	1	1	5	0	0	0	0	0	0	1	1	0	0	0	1	5	4	3	5	1	1	2	2	2	2	2	5	3	7	4	7	4	7	4	7
2	4	5	1	1	2	0	0	1	0	0	0	0	3	4	3	1	1	0	1	0	0	0	0	0	0	1	0	0	2	5	2	3	5	2	1	2	1	1	1	1	5	4	7	4	7	4	7	4	7
1	5	5	1	1	4	0	0	1	1	0	0	0	1	3	3	1	5	1	0	0	0	0	0	0	1	0	0	0	2	5	4	1	5	1	3	2	1	2	2	2	5	1	1	4	7	4	7	3	7
2	5	5	1	1	1	0	0	1	0	0	0	0	3	3	3	1	2	0	1	0	0	0	0	0	0	1	0	0	2	5	2	3	5	1	3	2	1	1	2	2	5	2	7	4	7	4	7	4	7
1	5	5	1	3	1	0	1	0	0	0	0	0	3	3	3	1	4	0	1	0	0	0	0	0	1	0	0	0	2	5	4	3	5	2	1	2	1	1	1	1	5	4	7	4	7	4	7	4	7
2	5	5	1	1	1	0	0	1	1	0	0	0	3	4	3	1	4	1	0	0	0	0	0	0	1	0	0	0	1	5	4	4	5	1	1	2	1	2	2	2	5	2	6	4	7	4	7	3	7
2	5	5	1	3	1	0	0	0	1	0	0	0	2	3	3	1	4	1	0	0	0	0	0	0	1	0	0	0	1	5	3	1	5	1	1	2	2	2	2	2	5	1	1	4	7	4	7	4	7
2	4	5	1	1	2	0	0	1	0	0	0	0	3	4	3	1	1	0	1	0	0	0	0	0	1	0	0	0	2	5	4	4	5	2	1	4	1	2	1	1	5	4	7	4	7	4	7	4	7
2	5	5	1	1	2	0	0	1	1	0	0	0	3	3	3	1	5	1	0	0	0	0	0	0	1	0	0	0	1	5	4	1	5	1	1	2	2	2	2	2	5	2	7	4	7	4	7	3	7
1	5	5	1	1	2	0	0	1	1	0	0	0	1	3	3	1	4	1	0	0	0	0	0	0	1	0	0	0	2	5	3	2	5	1	3	2	2	2	1	1	5	2	7	4	7	4	7	4	7
2	4	5	1	1	2	0	0	1	1	0	0	0	3	1	3	1	4	0	1	0	0	0	0	0	1	0	0	0	2	5	3	2	5	1	3	2	2	2	2	2	5	2	7	4	7	4	7	4	2
1	6	5	1	1	3	0	0	1	1	0	0	0	3	3	3	1	6	1	0	0	0	0	0	1	1	0	0	0	1	5	4	2	5	1	1	2	1	2	2	2	5	2	7	4	7	4	7	4	7
1	6	5	1	1	2	0	0	1	0	0	0	0	3	2	3	1	1	1	0	0	0	0	0	0	0	0	0	1	1	3	4	2	5	2	3	2	2	1	1	1	5	4	7	4	7	4	7	4	7
1	4	5	1	1	2	0	0	1	1	0	0	0	2	4	3	1	5	0	1	0	0	0	0	0	1	0	0	0	1	5	4	1	5	1	1	3	99	99	99	99	99	1	1	4	7	4	7	4	7
2	7	5	1	3	1	0	0	0	0	0	1	0	3	2	3	1	1	1	0	0	0	0	0	0	1	0	0	0	1	5	4	3	5	2	4	4	1	1	1	1	5	4	7	4	7	4	7	4	7
1	4	5	1	1	2	0	0	1	1	0	0	0	1	2	3	1	4	1	0	0	0	0	0	0	0	0	0	1	1	5	3	3	5	1	1	2	2	2	2	2	5	4	7	4	7	4	7	4	7
2	4	5	1	1	3	0	0	1	1	0	0	0	3	1	1	1	5	1	0	0	0	0	0	0	1	0	0	0	2	5	4	3	5	1	3	2	2	2	2	2	5	1	1	4	7	4	7	4	7
1	4	5	1	1	2	0	1	1	1	0	0	0	1	2	3	1	6	1	0	0	0	0	0	0	1	0	0	0	1	5	3	1	5	1	1	2	2	2	2	1	5	4	7	4	7	4	7	4	7
1	5	5	1	1	3	0	0	1	1	0	0	0	2	4	3	1	5	1	0	0	0	0	0	0	1	0	0	0	2	5	4	3	5	1	3	1	99	99	99	99	99	4	2	4	7	4	7	4	7
2	5	5	1	1	2	0	0	1	0	0	0	0	3	4	3	1	1	0	0	0	0	0	0	1	0	1	0	0	1	5	4	1	5	2	3	2	1	2	1	1	5	4	7	4	7	4	7	4	7
1	5	5	1	1	2	0	0	1	1	0	0	0	3	4	3	1	6	0	1	1	0	0	0	0	0	0	1	0	1	5	3	3	5	1	1	2	2	2	2	2	5	2	7	4	7	4	7	4	7
2	4	5	1	1	3	0	0	1	1	0	0	0	3	3	3	1	5	1	0	0	0	0	0	0	1	0	0	0	1	5	2	3	5	1	1	2	1	1	2	2	5	1	1	4	7	4	7	4	3
1	5	5	1	1	2	0	0	1	1	0	0	0	3	3	3	1	5	1	0	0	0	0	0	0	1	0	0	0	1	5	4	4	5	1	3	2	2	2	2	2	5	3	7	4	7	4	7	4	7
1	5	5	1	1	3	0	0	1	1	0	0	0	3	3	3	1	6	1	0	0	0	0	0	0	0	1	0	0	1	5	3	1	5	1	1	4	1	1	2	2	5	1	1	4	7	4	7	4	7
2	4	5	1	1	4	0	0	1	1	0	0	0	1	4	3	1	6	1	0	0	0	0	0	0	1	0	0	0	1	5	1	3	5	1	1	2	1	2	2	2	5	1	1	4	7	4	7	4	7
1	5	5	1	1	4	0	0	1	1	0	0	1	3	4	3	1	6	1	0	0	0	0	0	0	1	0	0	0	1	5	3	1	5	1	1	2	2	2	2	2	5	1	1	4	7	4	7	4	7
1	4	5	1	1	2	0	0	1	0	0	0	0	2	2	3	1	4	1	0	0	0	0	0	0	0	1	0	0	1	3	4	4	5	1	1	2	1	1	1	1	5	4	7	4	7	4	7	4	7
1	6	5	1	1	4	0	0	1	1	0	0	1	3	3	3	1	3	1	0	0	0	0	0	0	1	0	0	0	1	5	3	1	5	1	1	2	1	1	2	2	5	1	1	4	7	4	7	4	7
2	6	5	1	1	1	0	0	1	0	0	0	0	3	1	1	2	1	1	0	0	0	0	0	0	1	0	0	0	1	5	4	1	5	2	1	2	1	1	1	1	5	4	7	4	7	4	7	4	7
2	3	6	1	1	3	0	0	1	1	0	0	0	1	3	3	1	5	0	1	0	0	0	0	0	1	0	0	0	1	5	3	4	5	1	1	2	2	2	2	2	5	1	1	4	7	4	7	4	7
2	4	6	1	1	3	0	0	1	0	0	0	0	3	2	3	1	4	1	0	0	0	0	0	0	1	0	0	0	1	5	4	3	5	1	6	2	1	1	1	1	5	4	7	4	7	4	7	4	7
2	4	6	1	1	3	0	0	1	1	0	0	0	3	2	3	1	6	0	1	0	0	0	0	0	1	0	0	0	1	5	4	3	5	1	3	2	1	2	2	2	5	1	1	4	7	4	7	3	7
1	4	6	1	1	3	0	0	1	1	0	0	0	2	4	3	1	4	1	0	0	0	0	0	0	1	0	0	0	1	5	2	1	5	1	1	2	2	2	2	2	5	1	1	4	7	4	7	4	7
2	4	6	1	3	2	0	0	0	1	0	0	0	1	3	3	1	3	1	0	0	0	0	0	0	1	0	0	0	1	5	3	1	5	1	1	2	1	1	1	2	5	1	1	4	7	4	7	4	7
2	5	6	1	1	3	0	0	1	0	0	0	0	3	2	3	1	1	1	0	0	0	0	0	0	1	0	0	0	1	5	4	1	5	2	3	2	1	1	1	1	5	4	7	4	7	4	7	4	7
2	4	6	1	1	2	0	0	1	1	0	0	0	1	4	3	1	5	0	1	0	0	0	0	1	1	0	0	0	2	5	4	1	5	1	1	4	1	2	2	2	5	2	7	4	7	4	7	4	7
1	6	6	1	1	2	0	0	1	0	0	0	0	3	4	3	1	1	0	1	0	0	0	0	0	1	0	0	0	2	5	4	4	5	2	1	4	1	2	1	1	5	4	2	4	7	4	7	4	2
2	4	6	1	3	2	0	0	0	1	0	0	0	3	3	3	1	4	0	1	0	0	0	0	0	1	0	0	0	2	5	3	1	5	2	1	2	2	2	2	2	1	1	1	4	7	4	7	4	7
1	4	6	1	1	2	0	0	1	1	0	0	0	2	3	3	1	4	0	0	0	0	0	0	1	1	0	0	0	1	5	4	3	5	1	1	2	1	2	2	2	5	1	1	4	7	4	7	4	7
2	4	6	1	1	3	1	1	1	1	0	0	0	1	3	3	2	5	0	1	0	0	0	0	0	1	0	0	0	2	5	3	1	5	1	3	2	1	1	2	2	5	1	1	4	7	4	7	4	7
1	3	6	1	1	2	0	0	1	1	0	0	0	1	4	3	1	5	1	0	0	0	0	0	0	1	0	0	0	1	5	4	4	5	1	1	2	2	2	2	2	5	1	1	4	7	4	7	4	7
2	5	6	1	1	2	0	0	1	0	0	0	0	3	3	3	1	1	0	1	0	0	0	0	0	0	1	0	0	1	5	4	2	5	2	1	2	1	2	1	1	5	4	2	4	7	4	2	4	7
1	4	6	1	1	3	1	1	1	1	0	0	0	1	3	3	2	5	0	1	0	0	0	0	0	1	0	0	0	2	5	3	1	5	1	3	4	1	1	2	2	5	1	1	4	7	4	7	4	7
1	4	6	1	3	1	0	0	0	1	0	0	0	3	4	3	1	4	1	0	0	0	0	0	0	1	0	0	0	1	5	2	4	5	1	1	2	2	2	2	2	5	2	7	4	7	4	7	4	7
2	6	6	1	3	2	0	0	0	1	0	1	0	3	1	1	2	4	0	1	0	0	0	0	0	0	1	0	1	2	5	4	1	5	1	1	4	2	2	2	2	5	3	7	4	7	4	7	4	7
2	4	6	1	1	3	0	0	1	1	0	0	0	2	1	3	1	2	1	0	0	0	0	0	0	0	0	0	1	1	5	2	4	5	1	1	2	2	2	2	2	5	1	1	4	7	4	7	4	7
1	4	6	1	1	2	0	0	1	0	0	0	0	1	4	3	1	4	0	1	0	0	0	0	0	0	1	0	0	1	5	4	4	5	2	1	2	1	2	1	1	5	4	7	4	7	4	7	4	7
2	6	6	1	1	3	0	0	1	1	0	0	0	3	2	3	1	4	0	0	0	0	0	0	1	1	0	0	0	1	5	4	1	5	1	1	2	2	2	2	2	5	1	1	4	7	4	7	4	7
2	4	6	1	1	3	0	0	1	1	0	0	0	3	2	3	1	4	1	0	0	0	0	0	0	1	0	0	0	1	5	4	3	5	1	6	2	2	2	2	2	5	1	1	4	7	4	7	4	7
2	5	6	1	1	2	0	0	1	1	0	0	0	3	2	3	1	4	0	1	0	0	0	0	0	1	0	0	0	1	5	3	4	5	1	3	2	2	2	2	2	5	2	7	4	7	4	7	4	7
2	5	6	1	1	2	0	0	1	0	0	0	0	3	1	1	1	1	0	1	0	0	0	0	0	1	0	0	0	1	5	4	3	5	1	3	2	1	1	1	1	5	4	7	4	7	4	3	2	3
2	5	6	1	1	4	0	0	1	1	0	1	0	3	2	3	2	5	0	1	0	0	0	0	1	1	0	0	0	2	5	4	1	5	1	1	2	1	1	2	2	5	1	1	4	7	4	7	4	7
1	6	6	1	1	2	0	0	1	1	0	0	0	2	3	3	1	3	0	0	0	0	0	0	1	0	1	0	0	1	5	3	1	5	1	1	4	2	2	2	2	5	2	7	4	7	4	7	4	7
1	4	6	1	1	3	0	0	1	0	0	0	0	2	4	3	1	1	1	0	0	0	0	0	0	0	0	0	1	1	5	4	1	5	1	1	2	1	2	1	1	5	4	7	4	7	4	7	4	7
1	5	6	1	1	2	0	0	1	1	0	0	0	1	4	3	2	4	0	0	0	0	0	0	1	1	0	0	0	1	5	4	3	5	1	1	2	1	2	2	2	5	1	1	4	7	4	7	4	7
2	5	6	1	3	2	0	0	0	1	0	0	0	3	2	1	1	1	0	1	1	0	0	0	0	0	1	0	0	1	5	3	1	5	1	5	2	1	1	2	2	5	2	7	4	7	4	7	4	7
2	5	6	1	1	3	0	0	1	0	0	0	0	2	4	3	1	1	0	0	0	0	0	0	1	0	0	0	1	1	5	4	1	5	1	5	2	1	1	1	1	5	4	7	4	7	4	7	4	7
1	4	2	1	1	3	0	0	1	1	0	0	0	1	3	3	1	5	1	0	0	0	0	0	0	1	0	0	0	1	5	2	3	5	1	1	2	2	2	2	2	5	2	7	4	7	4	7	4	7
2	6	2	1	3	2	0	0	0	1	0	0	0	3	3	3	1	3	0	1	0	0	0	0	0	1	0	0	0	1	5	3	2	5	1	1	2	2	2	2	2	5	1	1	4	7	4	7	4	7
1	5	2	1	1	2	0	0	1	1	0	0	0	1	4	3	1	6	0	1	0	0	0	0	1	0	1	0	0	1	5	4	3	5	1	1	2	2	2	2	2	5	4	2	4	3	4	3	4	3
2	5	2	1	1	2	0	0	1	1	0	0	0	2	2	3	1	5	1	0	0	0	0	0	0	0	0	1	0	1	5	4	1	5	1	1	2	2	2	2	2	5	2	7	4	7	4	7	4	7
2	6	2	1	1	2	0	0	0	1	0	0	0	3	2	3	1	1	0	0	0	0	0	0	1	0	1	0	0	2	5	4	1	5	2	1	2	1	1	1	1	4	4	7	4	7	4	7	4	7
2	5	2	1	1	2	0	0	1	1	0	0	0	1	1	1	1	4	1	0	0	0	0	0	0	1	0	0	0	2	5	2	1	5	1	6	2	2	2	2	2	5	2	7	4	7	4	7	4	7
2	4	2	1	1	2	0	0	1	1	0	0	0	2	1	1	1	4	0	0	0	0	0	0	1	1	0	0	0	1	5	4	4	5	1	1	2	2	2	2	2	5	2	7	4	7	4	7	4	7
1	4	2	1	1	4	0	0	1	1	0	0	0	1	1	3	2	5	0	1	0	0	0	0	0	1	0	0	0	1	5	2	5	5	1	1	2	2	2	2	1	5	2	7	4	7	4	7	4	7
2	5	2	1	3	1	0	1	0	1	0	0	0	3	1	3	1	1	0	1	0	0	0	0	0	0	1	1	0	2	5	4	3	5	1	1	3	99	99	99	99	99	1	1	4	3	4	3	4	3
1	4	2	1	1	2	0	0	1	0	0	0	0	2	3	3	1	5	1	0	0	0	0	0	0	0	0	0	1	1	5	4	4	5	2	1	2	1	2	1	1	5	3	7	3	7	4	3	4	3
1	5	2	1	1	3	0	0	1	1	0	0	0	3	3	3	1	6	1	0	0	0	0	0	0	1	0	0	0	1	5	2	3	5	1	1	2	1	1	2	2	5	1	1	4	7	4	7	4	7
2	5	2	1	1	3	0	0	1	1	0	0	0	3	2	3	1	5	0	0	0	0	0	0	1	1	0	0	0	1	5	2	3	5	1	5	2	1	2	2	2	5	1	1	4	7	4	7	4	7
2	6	2	1	1	2	0	0	1	0	0	0	0	3	4	3	1	1	0	1	0	0	0	0	0	0	1	0	0	2	5	4	3	5	1	1	2	1	1	1	1	5	4	7	4	7	4	3	4	3
1	4	2	1	1	2	0	0	1	1	0	0	0	1	2	2	1	4	0	1	1	0	0	0	0	0	1	1	0	1	5	4	2	5	1	1	2	2	2	2	1	5	1	1	4	3	4	3	4	3
1	5	2	1	1	2	0	1	1	1	0	0	0	3	4	3	1	5	1	0	0	0	0	0	0	1	0	0	0	1	5	4	3	5	1	1	4	2	2	2	2	5	2	7	4	7	4	7	4	7
2	4	2	1	1	2	0	0	1	1	0	0	0	2	3	3	1	3	1	0	0	0	0	0	0	1	0	0	0	1	5	3	3	5	1	3	2	2	2	2	2	5	4	2	4	7	4	7	4	7
2	5	2	1	1	3	0	0	1	0	0	0	0	3	4	3	2	1	0	0	0	0	0	0	1	0	1	0	0	1	5	4	1	5	2	1	3	99	99	99	99	99	4	7	4	7	4	7	4	7
1	7	2	1	1	2	0	0	1	1	0	0	0	3	3	3	1	5	0	1	0	0	0	0	0	0	0	0	1	1	5	2	4	5	1	1	2	1	1	2	2	5	1	1	4	7	4	7	4	7
2	4	2	1	1	2	0	0	1	1	0	0	0	3	1	1	1	4	0	1	0	0	0	0	0	1	0	0	0	1	5	3	3	5	1	3	2	1	2	2	2	5	2	7	4	7	4	7	4	7
2	5	2	1	1	2	0	0	1	1	0	1	0	3	1	3	1	4	1	0	0	0	0	0	0	0	0	0	1	1	5	4	3	5	1	5	2	2	1	2	2	5	1	1	4	3	4	3	4	3
1	7	2	1	1	2	0	0	1	0	0	0	0	3	1	1	1	1	0	1	0	0	0	0	0	0	0	0	1	1	3	4	1	5	1	6	4	1	1	1	1	5	4	7	4	7	4	3	4	3
1	5	2	1	1	2	0	0	1	1	0	0	0	2	4	3	1	4	0	1	0	0	0	0	0	1	0	0	0	1	5	4	4	5	1	1	2	2	2	2	2	5	2	7	4	7	4	7	4	7
1	5	2	1	1	3	0	0	1	1	0	0	0	2	3	3	1	5	0	1	0	0	0	0	0	1	0	0	0	1	5	3	1	5	2	1	2	2	2	2	2	5	1	1	4	7	4	7	4	7
1	6	2	1	1	2	0	0	1	1	0	0	0	3	4	3	1	4	0	1	1	0	0	1	1	0	1	1	1	1	5	4	4	5	1	3	3	99	99	99	99	99	1	1	4	3	4	3	4	3
2	5	2	1	1	4	0	0	0	1	0	0	0	3	2	3	1	1	0	1	0	0	0	0	0	0	1	0	0	1	5	4	2	5	2	5	2	1	1	1	1	5	4	7	4	7	4	2	4	2
1	5	2	1	1	3	0	0	1	1	0	0	0	1	4	3	1	4	1	0	0	0	0	0	0	1	0	0	0	1	5	3	1	5	1	1	2	2	2	2	2	5	2	7	4	7	4	7	4	7
1	5	2	1	1	2	0	0	1	0	0	0	0	3	2	3	1	1	0	1	0	0	0	0	0	0	1	0	0	1	5	4	4	5	2	1	2	1	1	1	1	5	4	7	4	7	4	3	4	3
2	6	2	1	1	2	0	0	1	1	0	0	0	3	2	3	1	6	0	1	0	0	0	0	0	1	0	0	0	1	5	2	4	5	1	3	2	2	2	2	2	5	4	2	4	7	4	7	4	7
2	4	2	1	1	2	0	0	1	1	0	0	0	2	3	3	2	4	1	0	0	0	0	0	0	1	0	0	0	1	5	4	4	5	1	6	2	2	2	2	2	5	1	1	4	7	4	7	4	7
2	4	2	1	1	2	0	0	1	0	0	0	0	1	4	3	1	3	0	1	0	0	0	0	0	0	1	0	0	1	5	4	4	5	3	2	2	1	1	1	1	5	4	7	4	7	4	7	4	7
2	5	2	1	1	2	0	0	1	1	0	0	0	2	3	3	1	4	0	1	0	0	0	0	0	0	0	0	1	2	5	2	1	5	1	6	4	2	2	2	2	5	3	7	4	2	4	7	4	7
2	4	2	1	1	3	0	0	1	1	0	0	0	2	2	3	2	4	0	0	0	0	0	0	1	1	0	0	0	1	5	4	4	5	1	6	2	2	2	2	2	5	1	1	4	7	4	7	4	7
2	5	2	1	3	1	0	0	0	1	0	0	0	3	2	3	1	4	0	1	0	0	0	0	0	0	0	1	0	1	5	4	3	5	1	5	2	2	2	2	2	5	1	1	4	3	4	3	4	3
2	4	2	1	1	2	0	0	1	1	0	0	0	3	3	3	1	4	0	1	1	0	0	0	0	1	0	0	0	1	5	3	5	5	1	3	2	1	1	2	2	5	1	1	4	7	4	7	4	7
2	7	2	1	1	2	0	0	1	1	0	0	0	3	1	1	1	4	0	1	0	0	0	0	0	1	0	0	0	1	5	3	3	5	1	3	2	2	2	2	2	5	4	7	4	7	4	7	4	7
1	5	2	1	1	2	0	0	1	0	0	0	0	2	3	3	1	1	0	0	0	0	0	0	1	1	0	0	0	2	5	4	1	5	2	1	2	1	1	1	1	5	4	7	4	7	4	7	4	7
1	5	1	1	1	2	0	0	1	1	0	0	0	2	1	1	1	4	1	0	0	0	0	0	0	1	0	0	0	1	5	1	4	5	1	1	2	2	2	2	2	5	3	7	4	7	4	7	4	7
2	6	1	1	3	3	0	0	0	1	0	0	0	3	3	3	2	4	1	0	0	0	0	0	0	0	1	0	1	1	5	1	1	5	1	1	4	2	2	1	2	5	1	1	4	7	4	7	4	7
1	7	1	1	1	2	0	0	1	0	0	1	0	3	4	3	1	4	0	1	0	0	0	0	0	1	0	0	0	1	5	4	1	5	1	1	2	2	2	2	2	5	4	7	4	7	4	7	4	7
1	5	1	1	1	3	0	0	1	1	0	1	0	3	1	3	1	4	1	0	0	0	0	0	0	0	0	1	1	1	5	4	3	5	1	1	2	2	2	2	2	5	4	7	4	7	4	3	4	3
2	6	1	1	1	2	0	0	0	1	0	0	0	3	1	1	1	1	0	1	0	0	0	0	0	1	0	0	0	1	5	4	1	5	1	1	2	1	1	2	1	5	4	7	4	7	4	7	4	7
1	4	1	1	1	2	0	0	1	1	0	0	0	1	3	3	1	6	0	1	1	0	0	0	0	1	0	0	0	2	5	1	3	5	1	1	2	2	2	1	2	5	1	1	4	7	4	7	4	2
1	3	1	1	1	2	0	0	1	1	0	0	0	1	4	3	1	4	0	1	0	0	0	0	0	1	0	0	0	1	5	4	3	5	1	1	2	1	1	2	2	5	1	1	4	7	4	7	4	7
2	6	1	1	3	1	0	0	0	0	0	0	1	3	3	3	1	3	1	0	0	0	0	0	0	0	1	0	0	1	5	4	5	5	1	1	4	1	2	2	2	5	1	1	4	7	4	7	4	7
2	3	1	1	1	2	0	0	1	1	0	0	0	3	1	1	2	4	0	1	0	0	0	0	0	1	0	0	0	1	5	1	5	5	2	3	4	1	1	2	2	5	1	1	4	7	4	7	4	7
2	3	1	1	1	3	0	0	1	1	0	0	0	3	1	3	1	4	1	0	0	0	0	0	0	0	1	1	0	1	5	4	3	5	1	1	2	1	2	2	2	5	1	1	4	3	4	3	4	3
2	2	1	1	1	2	0	0	1	1	0	0	0	2	4	3	1	4	1	0	0	0	0	0	0	1	0	0	0	1	5	4	3	5	1	3	2	2	2	2	2	5	1	1	4	7	4	7	4	7
1	4	1	1	1	2	0	0	0	0	1	0	0	1	4	3	1	4	1	0	0	0	0	0	0	0	1	0	0	1	3	4	4	5	2	1	2	1	2	1	1	5	4	7	4	7	4	7	4	7
2	5	1	1	3	2	0	0	0	1	0	0	0	3	1	1	1	5	0	0	1	0	0	0	0	0	0	0	1	1	5	4	3	5	2	5	2	2	2	2	2	2	1	1	4	7	4	7	4	7
2	4	1	1	1	2	0	0	1	1	0	0	0	2	3	3	2	4	1	0	0	0	0	0	0	0	0	0	1	1	5	1	3	5	1	3	2	1	1	2	2	5	2	7	4	7	4	7	4	7
2	5	1	1	1	3	0	0	1	1	0	0	0	3	1	1	1	4	1	0	0	0	0	0	0	1	0	0	0	1	5	4	4	5	1	3	2	2	2	2	2	1	1	1	4	7	4	7	4	7
2	7	1	1	3	2	0	0	0	1	0	0	0	3	4	3	2	3	0	1	0	0	0	0	1	0	1	1	0	1	5	4	3	5	2	5	2	2	2	1	2	5	1	1	4	3	4	3	4	3
1	5	1	1	1	2	0	0	1	0	0	0	0	2	4	3	1	1	1	0	0	0	0	0	0	0	1	0	0	1	5	4	3	5	1	1	2	1	1	1	1	5	4	7	4	7	4	7	4	7
1	5	1	1	3	2	0	0	0	1	0	0	0	2	3	3	2	4	0	1	0	0	0	0	0	0	0	0	1	1	5	1	3	5	1	1	2	2	2	2	2	5	1	1	4	7	4	7	4	7
1	5	1	1	1	2	0	0	1	1	0	0	0	2	4	3	1	4	1	0	0	0	0	0	0	1	0	0	0	1	5	4	3	5	1	6	2	2	2	2	2	5	1	1	4	7	4	7	4	7
1	5	1	1	1	2	0	0	1	1	0	0	0	2	1	1	1	4	0	1	0	0	0	0	0	1	0	0	0	2	5	4	4	5	1	3	2	1	2	2	2	5	1	1	4	7	4	7	4	7
2	5	1	1	1	3	0	0	1	1	0	0	0	3	2	3	1	4	0	1	1	0	0	0	0	0	1	0	1	2	5	2	2	5	1	3	2	1	1	2	2	5	1	1	4	7	4	7	4	7
1	4	1	1	1	2	0	0	1	1	0	0	0	2	4	3	1	4	0	0	0	0	0	0	1	1	0	0	0	2	5	4	2	5	1	1	2	2	2	2	2	5	1	1	4	7	4	7	4	7
2	6	1	1	1	2	0	0	0	1	0	0	0	2	4	3	2	4	1	0	0	0	0	0	0	0	0	0	1	1	5	4	2	5	1	1	2	1	2	1	1	5	1	1	3	7	4	7	4	7
1	4	1	1	1	2	0	0	1	1	0	1	0	2	4	3	1	3	0	1	0	0	0	0	0	0	1	1	0	1	5	4	2	5	1	1	2	2	2	2	2	5	4	7	4	3	4	3	4	3
2	5	1	1	3	1	0	0	0	1	0	0	0	2	3	3	1	4	0	1	0	0	0	0	0	1	0	0	0	1	5	4	3	5	1	1	2	1	2	2	2	5	1	1	4	7	4	7	4	7
1	5	1	1	1	3	0	0	1	1	0	0	0	1	4	3	1	5	0	0	0	0	0	0	1	1	0	0	0	1	5	4	3	5	1	1	2	2	2	2	2	5	1	1	4	7	4	7	4	7
1	5	1	1	1	3	0	0	1	1	0	0	0	2	4	3	1	3	1	0	0	0	0	0	0	0	0	1	0	1	5	4	4	5	1	1	3	99	99	99	99	99	4	7	4	3	4	3	4	3
2	3	1	1	1	2	0	0	1	0	0	0	0	4	4	3	1	4	1	0	0	0	0	0	0	0	0	1	0	1	5	1	4	5	2	1	2	1	1	1	1	5	3	7	3	7	4	7	4	7
1	3	3	1	1	2	0	0	1	1	0	0	0	1	4	3	1	4	0	1	0	0	0	0	0	1	0	0	0	2	5	1	3	5	1	1	2	1	1	2	2	1	2	7	4	7	4	7	4	7
2	6	3	1	3	1	0	0	0	0	0	0	1	2	4	3	1	3	1	0	0	0	0	0	0	0	1	0	0	1	5	4	3	5	1	1	2	2	2	2	2	5	2	7	4	7	4	7	4	7
2	6	3	1	1	3	0	0	1	1	0	0	0	3	3	3	1	4	0	1	1	0	0	0	0	0	0	0	1	2	5	3	1	5	1	3	2	2	2	2	2	5	1	1	4	7	4	7	4	7
1	3	3	1	1	2	0	0	1	1	0	0	0	1	2	3	2	4	0	0	0	0	0	0	1	1	0	0	0	1	5	4	1	5	1	1	2	2	2	2	2	5	3	7	4	7	4	7	4	7
1	5	2	1	1	1	0	0	1	0	0	0	0	2	4	3	1	1	1	0	0	0	0	0	0	1	0	0	0	1	5	4	4	5	2	1	2	1	2	1	1	5	4	7	4	7	4	7	4	7
2	4	3	1	1	3	0	0	1	1	0	0	0	3	1	1	2	4	0	1	0	0	0	0	0	0	0	0	1	1	5	2	3	5	1	1	2	2	2	2	2	5	1	1	4	7	4	7	4	7
1	5	3	1	1	2	0	0	1	1	0	0	0	2	4	3	1	3	0	0	0	0	0	0	1	1	0	0	0	2	5	2	3	5	1	1	2	2	2	2	2	5	2	7	4	7	4	7	4	7
2	5	3	1	1	1	0	0	1	0	0	0	0	3	4	3	1	4	0	0	0	0	0	0	1	1	0	0	0	1	5	2	1	5	1	1	2	1	2	2	2	5	3	7	4	7	4	7	4	7
2	6	3	1	3	2	0	0	0	1	0	0	0	3	3	3	1	6	0	0	0	0	0	0	1	1	0	0	0	1	5	4	1	5	1	6	2	2	2	2	2	5	1	1	4	7	4	7	4	7
2	5	3	1	3	3	0	0	0	1	1	0	0	3	2	1	1	3	0	1	0	0	0	0	0	0	0	0	1	2	5	3	1	5	1	4	2	2	2	2	2	5	4	2	4	7	4	7	2	7
2	5	3	1	1	3	0	0	1	1	0	1	0	2	4	3	1	5	0	1	0	0	0	0	0	1	0	0	0	2	5	4	4	5	2	1	4	2	2	2	2	5	4	7	4	7	4	7	4	7
1	6	3	1	1	3	0	0	1	1	0	0	0	3	2	3	1	6	0	1	1	0	0	0	0	1	0	0	0	1	5	3	1	5	1	1	2	1	1	2	2	5	1	1	4	7	4	7	4	7
2	6	2	1	1	2	0	0	0	1	0	0	0	3	4	3	1	1	0	1	0	0	0	0	0	0	1	0	0	1	5	4	2	5	2	6	4	1	2	1	1	5	3	7	3	7	4	7	4	7
2	6	3	1	1	3	0	0	1	1	0	1	0	2	2	3	1	3	1	0	0	0	0	0	0	1	0	0	0	1	5	4	4	5	1	1	2	2	2	2	2	5	1	1	4	7	4	7	4	7
2	6	3	1	1	1	0	0	1	0	0	0	0	3	2	3	1	4	1	0	0	0	0	0	0	1	0	0	0	1	5	4	1	5	1	6	2	2	2	2	2	5	2	7	4	7	4	7	4	7
1	5	3	1	1	2	0	0	1	1	0	0	0	1	3	3	1	3	0	1	1	0	0	0	0	1	0	0	0	1	5	3	1	5	1	1	2	1	1	2	2	5	1	1	4	7	4	7	4	7
2	5	2	1	1	4	0	0	1	0	0	0	0	3	4	3	1	1	0	1	0	0	0	0	0	1	0	0	0	2	5	4	2	5	2	1	2	1	1	1	1	5	3	7	3	7	3	7	3	7
2	6	3	1	1	2	0	0	1	1	0	0	0	2	1	1	1	4	1	0	0	0	0	0	0	1	0	0	0	1	5	2	3	5	1	5	3	99	99	99	99	99	2	7	4	7	4	7	4	7
1	3	3	1	1	1	0	0	1	0	0	0	0	1	2	3	1	6	1	0	0	0	0	0	0	1	0	0	0	1	5	3	2	5	1	1	2	1	1	2	2	5	1	1	4	7	4	7	4	7
1	4	3	1	1	3	0	1	1	1	0	0	0	1	4	3	1	5	1	1	0	0	0	0	0	0	0	0	1	1	3	2	2	5	1	1	2	1	2	2	1	5	2	7	4	7	4	7	4	7
2	5	2	1	1	3	0	0	1	0	0	0	0	3	4	3	2	1	0	0	0	0	0	0	1	0	1	0	0	1	5	2	4	3	1	5	2	1	1	1	1	5	3	7	3	7	4	7	4	7
2	4	3	1	1	3	0	0	1	1	0	0	0	2	1	1	1	4	1	0	0	0	0	0	0	1	0	0	0	1	5	3	5	5	1	5	2	2	2	2	2	5	2	7	4	7	4	7	4	7
2	4	3	1	1	2	0	0	1	1	0	0	0	1	3	3	1	6	0	0	0	0	0	0	1	1	0	0	0	1	5	4	4	5	1	3	4	2	2	2	2	5	1	1	4	7	4	7	4	7
1	5	3	1	1	3	0	0	1	1	0	0	0	3	4	3	1	6	1	0	0	0	0	0	0	1	0	0	0	1	5	2	1	5	1	6	2	2	2	2	2	5	1	1	4	7	4	7	4	7
1	5	3	1	1	2	0	0	1	1	0	0	0	1	4	3	1	5	1	0	0	0	0	0	0	1	0	0	0	2	5	3	2	5	1	1	2	2	2	2	2	5	1	1	4	7	4	7	4	7
1	4	2	1	1	1	0	0	0	1	0	0	0	3	4	3	1	1	1	0	0	0	0	0	0	0	0	1	0	1	5	4	3	5	1	1	2	1	1	1	1	5	4	7	4	7	4	7	4	7
2	6	2	1	1	2	0	0	0	1	0	0	0	2	1	1	1	1	0	1	0	0	0	0	0	0	0	1	0	1	5	4	3	5	1	4	2	1	1	1	1	5	4	7	4	7	4	7	4	7
2	4	3	1	1	3	0	0	1	1	0	1	0	2	3	3	1	4	1	0	0	0	0	0	0	1	0	0	0	2	5	2	2	5	1	3	2	2	2	2	2	5	1	1	4	7	4	7	4	2
2	6	3	1	3	3	0	0	0	0	0	0	1	3	1	1	1	4	0	1	0	0	0	0	0	0	0	1	0	1	5	4	4	5	1	6	2	2	2	2	2	5	2	7	4	7	4	7	4	7
2	6	3	1	1	1	0	0	1	0	0	0	0	3	4	3	1	4	1	0	0	0	0	0	0	1	0	0	0	1	5	4	4	5	1	6	2	2	2	2	2	5	2	7	4	7	4	7	4	7
2	6	3	1	3	2	0	0	0	1	0	1	0	3	4	3	1	4	0	1	0	0	0	0	0	1	0	0	0	1	5	3	1	5	1	1	2	2	2	2	2	5	2	7	4	7	4	7	4	7
1	4	2	1	1	2	0	0	1	0	0	0	0	2	1	1	1	1	0	0	0	0	0	0	1	0	0	1	0	1	5	3	4	5	1	1	2	2	1	1	1	5	3	7	3	7	3	7	4	7
1	4	3	1	1	2	0	0	1	1	0	0	0	1	4	3	1	5	1	0	0	0	0	0	0	1	0	0	0	1	5	3	1	4	1	1	2	1	2	2	2	5	4	2	2	7	2	7	2	7
2	4	3	1	1	3	0	0	1	1	0	0	0	3	4	3	1	5	1	0	0	0	0	0	0	1	0	0	0	1	5	2	1	5	1	1	2	2	2	2	2	5	1	1	4	7	4	7	4	7
2	5	3	1	1	3	0	0	1	1	0	0	0	3	4	3	1	4	1	0	0	0	0	0	0	1	0	0	0	2	5	4	4	5	1	2	2	2	2	2	2	3	2	7	4	7	4	7	4	7
2	5	3	1	1	2	0	0	1	1	0	0	0	1	4	3	1	3	0	1	0	0	0	0	0	1	0	0	0	1	5	3	1	5	1	5	2	2	2	2	2	5	2	7	4	7	4	7	4	7
2	8	2	1	1	2	0	0	0	1	0	0	0	3	1	1	1	1	0	1	0	0	0	0	0	0	0	0	1	1	5	4	3	5	1	5	4	1	1	1	1	5	4	7	4	7	4	7	4	7
2	5	3	1	1	2	0	0	1	1	0	0	0	3	3	3	1	4	0	0	0	0	0	0	1	1	0	0	0	1	5	3	1	5	1	1	2	2	2	2	2	5	2	7	4	7	4	7	4	7
1	5	3	1	1	2	0	0	1	1	0	0	0	1	4	3	1	5	0	1	0	0	0	0	0	1	0	0	0	1	5	4	3	5	1	1	4	1	2	2	2	5	2	7	4	7	4	7	4	7
1	5	2	1	1	3	0	0	1	0	0	0	0	2	4	3	2	1	1	0	0	0	0	0	0	1	0	0	0	1	5	4	4	5	1	3	2	1	1	1	1	5	3	7	4	7	4	7	3	7
1	4	3	1	1	3	0	0	1	1	0	1	0	1	4	3	1	6	0	1	0	0	0	0	1	1	0	0	0	1	4	2	2	5	1	1	2	2	2	2	2	5	2	7	4	7	4	7	4	7
2	5	2	1	1	1	0	0	0	1	0	0	0	2	2	3	2	1	0	0	1	0	0	0	0	0	0	1	0	1	5	2	4	3	1	1	2	1	1	1	1	5	4	7	4	7	4	7	4	7
2	5	5	1	4	2	0	0	0	1	0	0	0	2	3	3	1	6	1	0	0	0	0	0	0	1	0	0	0	1	5	3	1	5	1	1	2	1	1	2	2	5	1	1	4	7	4	7	4	7
2	5	5	1	1	2	0	0	1	1	0	0	0	3	2	3	1	4	1	0	0	0	0	0	0	0	0	1	0	1	5	3	1	5	1	1	2	1	2	2	2	5	1	1	4	7	4	7	4	7
1	5	5	1	1	1	0	0	1	0	0	0	0	1	4	3	1	3	0	1	0	0	0	0	0	1	0	0	0	1	5	4	1	5	1	1	2	1	1	1	1	5	4	2	4	2	4	2	4	2
1	3	5	1	1	2	0	0	1	1	0	0	0	2	2	3	1	4	0	1	1	0	0	0	0	1	0	0	0	1	5	1	3	5	1	1	2	1	1	2	2	5	1	1	4	7	4	7	4	7
2	5	5	1	3	2	0	0	0	1	0	0	0	2	1	1	1	5	0	0	0	0	0	0	1	1	0	0	0	1	5	1	1	5	1	5	2	2	2	2	2	5	1	1	4	7	4	7	4	7
1	4	5	1	1	2	0	0	1	0	0	0	0	1	4	3	1	5	0	0	0	0	0	0	1	1	0	0	0	1	5	4	4	5	1	1	4	1	1	1	1	5	4	2	4	7	4	7	4	7
2	6	5	1	1	2	0	0	1	1	0	0	0	2	1	1	1	4	0	1	0	0	0	0	0	0	1	0	0	1	5	3	1	5	1	3	2	2	2	2	2	5	1	1	4	7	4	7	4	7
1	6	5	1	1	2	0	0	1	1	0	0	0	1	4	3	2	5	0	0	0	0	0	1	0	0	0	0	1	1	5	4	1	5	1	1	2	2	2	2	2	5	1	1	4	7	4	7	4	7
1	3	5	1	1	2	0	0	1	1	0	0	0	1	4	3	1	5	1	0	0	0	0	0	0	1	0	0	0	1	5	3	1	5	1	1	2	2	2	2	2	5	1	1	4	7	4	7	4	7
1	5	5	1	1	2	0	0	1	1	0	0	0	3	2	3	2	4	0	1	0	0	0	0	11	0		0	1	2	5	3	2	5	1	1	2	1	1	1	1	5	3	7	4	7	4	7	4	7
1	6	5	1	1	4	0	0	1	1	0	1	0	2	2	3	1	5	1	0	0	0	0	0	0	0	0	0	1	2	5	3	1	5	1	3	2	2	2	2	2	5	2	7	4	7	4	7	4	7
1	4	5	1	1	3	0	0	1	0	0	0	0	2	3	3	1	4	1	0	0	0	0	0	0	0	1	0	0	2	5	4	1	5	1	1	2	1	1	1	1	5	4	7	4	7	4	7	4	7
2	6	5	1	1	1	0	0	1	0	0	0	0	3	2	3	1	4	1	0	0	0	0	0	0	1	0	0	0	2	5	2	2	5	1	3	2	2	2	2	2	5	2	2	4	7	4	7	4	7
1	3	5	1	1	1	0	0	1	0	0	0	0	4	4	3	1	1	0	0	0	0	0	0	1	0	1	0	0	2	5	3	1	4	1	1	2	2	1	1	1	5	3	7	4	7	4	7	4	7
2	4	5	1	1	3	0	0	1	1	0	0	0	2	2	3	1	4	0	1	0	0	0	0	0	1	0	0	0	2	5	3	1	5	1	4	2	1	1	2	2	5	1	1	4	7	4	7	4	7
2	6	5	1	1	2	0	0	1	1	1	0	0	3	4	3	1	3	0	1	1	0	0	1	1	1	0	0	0	2	5	3	2	5	1	1	2	2	2	2	2	5	1	1	4	7	4	7	4	7
2	4	5	1	3	1	0	0	0	1	0	0	0	2	1	1	1	4	0	1	0	0	0	0	0	1	0	0	0	1	5	3	2	5	1	4	2	2	2	2	2	5	1	1	4	7	4	7	4	7
1	5	5	1	3	2	0	0	0	1	0	0	0	2	3	3	1	4	0	1	0	0	0	0	0	1	0	0	0	1	5	1	1	5	1	1	1	99	99	99	99	99	2	7	4	7	4	7	4	7
2	5	5	1	3	1	0	0	0	1	0	0	0	3	4	3	1	4	1	0	0	0	0	0	0	0	0	1	0	1	5	3	1	5	1	5	3	99	99	99	99	99	3	2	4	7	4	7	4	7
1	4	5	1	1	3	0	0	1	0	0	0	0	1	4	3	1	5	0	1	0	0	0	0	0	1	0	0	0	2	3	2	2	3	1	1	3	99	99	99	99	99	4	7	4	7	4	7	4	7
2	5	5	1	1	3	0	0	1	1	0	1	0	3	4	3	1	4	1	0	0	0	0	0	0	1	0	0	0	1	5	1	1	5	1	1	2	2	2	2	2	5	1	1	4	7	4	7	4	7
1	3	5	1	1	2	0	0	1	1	0	0	0	2	4	3	1	4	1	0	0	0	0	0	0	0	0	0	1	1	5	3	1	5	1	1	2	2	2	2	2	5	1	1	4	7	4	7	4	7
1	4	5	1	1	2	0	0	1	1	0	0	0	1	3	3	1	5	1	0	0	0	0	0	0	0	0	0	1	1	5	3	1	5	1	1	4	1	1	2	2	5	3	7	4	7	4	7	4	7
1	6	5	1	1	3	0	0	1	1	0	1	0	3	4	3	1	5	1	0	0	0	0	0	0	1	0	0	0	2	5	2	1	5	1	1	2	2	2	2	2	5	2	7	4	7	4	7	4	7
1	3	5	1	1	2	0	0	1	1	0	0	0	1	2	3	1	4	0	1	0	0	0	0	0	1	0	0	0	1	5	2	4	5	1	1	2	2	2	2	2	5	4	2	4	7	4	7	4	7
1	3	5	1	1	2	0	0	1	1	0	0	0	1	4	3	1	6	1	0	0	0	0	0	0	1	0	0	0	1	5	3	1	5	1	1	2	2	2	2	2	4	2	7	2	7	2	7	2	7
1	6	5	1	1	1	0	0	1	0	0	0	0	3	4	3	1	1	1	0	0	0	0	0	0	0	1	0	0	2	5	3	4	4	2	1	4	1	1	1	1	5	4	2	4	2	4	2	4	7
1	4	5	1	1	2	0	0	1	1	0	0	0	2	4	3	1	4	1	0	0	0	0	0	0	1	0	0	0	2	5	2	3	5	1	1	2	2	2	2	2	5	1	1	4	7	4	7	4	7
1	5	5	1	1	2	0	0	1	1	0	1	0	2	4	3	1	4	1	0	0	0	0	0	0	1	0	0	0	1	5	2	3	3	4	1	2	1	1	1	1	5	1	1	4	7	4	7	4	7
1	4	5	1	1	2	0	0	1	0	0	0	0	1	1	1	1	1	0	1	0	0	0	0	0	1	0	0	0	1	5	3	1	5	1	1	2	1	1	1	1	2	3	2	3	2	4	7	4	7
1	6	5	1	1	3	0	0	1	1	0	1	0	3	3	3	1	4	1	0	0	0	0	0	0	1	0	0	0	1	5	4	3	5	1	5	4	2	2	2	2	5	1	1	4	7	4	7	4	7
2	7	5	1	3	1	0	0	0	1	0	0	0	3	1	1	1	5	1	0	0	0	0	0	0	1	0	0	0	1	5	3	1	5	1	5	4	2	2	2	2	5	1	1	4	7	4	7	4	7
1	5	5	1	1	2	0	0	1	1	0	0	0	3	4	3	1	6	0	1	0	0	0	0	0	0	0	0	1	2	5	2	1	5	1	3	2	2	2	2	2	5	1	1	4	7	4	7	4	7
1	6	5	1	1	2	0	0	1	0	0	0	0	3	2	3	1	1	1	0	0	0	0	0	0	1	0	0	0	2	5	3	1	4	1	1	2	2	1	1	1	5	4	2	4	2	4	2	4	2
2	6	5	1	1	2	0	0	1	1	0	0	0	3	2	3	1	4	0	1	0	0	0	0	1	0	0	0	1	1	5	2	3	5	1	1	4	2	2	2	2	5	1	1	4	7	4	7	4	7
1	4	5	1	1	2	0	0	1	1	0	0	0	1	4	3	1	5	1	0	0	0	0	0	0	1	0	0	0	1	5	3	1	5	1	1	3	99	99	99	99	99	2	5	4	7	4	7	4	7
1	4	5	1	1	2	0	0	1	1	0	0	0	2	4	3	1	5	1	0	0	0	0	0	0	1	0	0	0	2	5	3	1	5	1	1	2	1	2	2	2	2	1	1	4	7	4	7	4	7
1	5	5	1	1	2	0	0	1	1	0	0	0	3	2	3	1	4	0	0	1	0	0	0	0	0	0	0	1	1	5	3	1	5	2	1	2	2	2	2	2	5	1	1	4	7	4	7	4	7
2	6	5	1	1	1	0	0	0	1	0	0	0	1	4	3	1	1	0	0		0	0	0	1	0	0	1	0	2	5	4	4	5	2	1	2	1	1	1	1	5	4	7	4	7	4	3	4	7
2	4	5	1	1	3	0	0	1	1	0	0	0	3	2	1	1	3	1	0	0	0	0	0	0	1	0	0	0	1	5	3	2	5	1	3	2	1	1	2	2	5	2	2	4	7	4	7	4	7
2	4	5	1	1	3	0	0	1	1	0	0	0	2	2	3	1	4	1	0	0	0	0	0	0	1	0	0	0	1	5	1	2	1	5	3	1	99	99	99	99	99	1	1	1	1	1	1	1	1
1	5	5	1	1	2	0	0	1	1	0	0	0	3	2	3	1	4	1	0	0	0	0	0	0	1	0	0	0	1	5	1	2	1	5	3	1	99	99	99	99	99	1	1	1	1	1	1	1	1
1	5	5	1	1	4	0	0	1	0	0	0	0	1	4	3	1	6	1	0	0	0	0	0	0	0	0	1	0	1	5	4	3	3	2	1	2	1	2	1	1	5	4	2	4	2	4	2	4	2
2	6	5	1	3	3	0	0	0	1	0	1	0	3	2	3	1	5	0	1	0	0	0	0	0	1	0	0	0	1	5	1	1	5	1	5	2	2	2	2	2	5	1	1	4	7	4	7	4	7
1	5	5	1	1	3	0	0	1	1	0	0	0	3	2	3	1	4	1	0	0	0	0	0	0	0	0	0	1	1	5	2	4	5	1	1	2	2	2	2	2	5	2	7	4	7	4	7	4	7
1	5	5	1	1	2	0	0	1	1	0	1	0	2	4	3	1	5	0	1	0	0	0	0	0	1	0	0	0	1	5	4	3	5	1	1	2	2	2	2	2	5	1	1	4	7	4	7	4	7
1	5	5	1	1	3	0	0	1	0	0	0	0	3	1	3	1	1	0	0	0	0	0	0	1	1	0	0	0	1	5	4	3	5	1	1	2	2	1	1	1	5	4	7	4	7	4	7	4	7
1	6	5	1	1	3	0	0	1	1	0	0	0	3	3	3	1	4	0	1	0	0	0	0	0	1	0	0	0	2	5	2	3	5	1	1	2	1	1	2	2	5	1	1	4	7	4	7	4	7
2	4	5	1	1	2	0	0	1	1	0	0	0	3	4	3	1	4	1	0	0	0	0	0	0	1	0	0	0	1	5	4	1	5	1	1	2	2	2	2	2	5	1	1	4	7	4	7	4	7
2	5	5	1	1	3	0	0	1	0	0	0	0	3	4	3	1	1	0	1	0	0	0	0	0	0	1	0	0	1	5	2	1	5	1	3	2	1	2	1	2	5	4	7	4	7	4	7	4	7
2	3	5	1	1	2	0	0	1	1	0	1	0	1	4	3	1	4	1	0	0	0	0	0	0	1	0	0	0	1	5	2	1	5	1	3	2	2	2	2	2	3	2	7	4	7	4	7	4	7
2	5	5	1	1	2	0	0	1	0	0	0	0	2	1	1	1	4	0	1	0	0	0	0	0	0	0	1	0	1	5	3	2	5	1	3	2	2	2	2	2	5	2	7	4	7	4	7	4	7
2	6	5	1	3	1	0	0	0	1	0	0	0	3	2	3	1	4	1	0	0	0	0	0	0	1	0	0	0	2	5	4	2	5	1	1	2	2	2	2	2	5	1	1	4	7	4	7	4	7
1	5	5	1	3	1	0	0	0	1	0	0	0	2	2	3	1	4	1	0	0	0	0	0	0	1	0	0	0	1	5	4	4	5	1	1	2	2	2	2	2	5	1	1	4	7	4	7	4	7
2	5	6	1	1	2	0	0	1	1	0	0	0	3	2	3	1	3	0	1	0	0	0	0	0	1	0	0	0	1	5	4	1	5	1	1	2	2	2	2	2	5	1	1	4	7	4	7	4	7
1	6	6	1	1	2	0	0	1	1	0	0	0	3	2	3	1	4	1	0	0	0	0	0	0	1	0	0	0	1	5	4	1	5	1	5	2	2	2	2	2	5	1	1	4	7	4	7	4	7
2	5	6	1	1	3	0	0	1	1	0	0	0	2	1	1	1	3	1	0	0	0	0	0	0	1	0	0	0	1	5	4	3	5	1	3	2	2	2	2	2	5	1	1	4	7	4	7	4	7
1	5	6	1	1	3	0	0	0	1	0	0	0	2	4	3	1	1	1	0	0	0	0	0	0	0	0	0	1	2	5	4	1	5	1	1	2	1	1	1	1	5	4	7	4	7	4	3	4	3
2	6	6	1	1	1	0	0	1	0	0	0	0	3	1	1	1	4	1	0	0	0	0	0	0	1	0	0	0	1	5	2	1	5	1	1	2	2	2	2	2	5	1	1	4	7	4	7	4	7
1	5	6	1	1	3	0	0	1	1	0	0	0	3	3	3	1	5	0	1	0	0	0	0	0	0	1	0	0	2	5	1	4	5	1	3	2	2	2	2	2	5	1	1	4	7	4	7	4	7
2	6	6	1	1	3	0	0	1	1	0	0	0	3	3	3	1	3	1	0	0	0	0	0	0	1	0	0	0	1	5	3	3	5	1	3	2	2	2	2	2	5	1	1	4	7	4	7	4	7
2	5	6	1	1	3	0	0	1	0	0	0	0	3	4	3	1	1	0	0	0	0	0	0	1	0	1	0	0	2	5	4	4	5	1	3	2	2	1	1	1	5	4	7	4	7	4	7	4	7
1	5	6	1	1	2	0	0	1	1	0	0	0	2	3	3	1	3	0	1	0	0	0	0	0	1	0	0	0	1	5	3	1	5	1	3	2	2	2	2	2	5	1	1	4	7	4	7	4	7
1	4	6	1	1	1	0	0	1	0	0	0	0	2	3	3	2	3	1	0	0	0	0	0	0	0	1	0	0	1	5	4	1	5	2	1	2	1	1	1	1	5	4	7	4	7	4	7	4	7
1	3	6	1	1	1	0	0	1	1	0	0	0	2	4	3	1	4	1	0	0	0	0	0	0	1	0	0	0	1	5	3	1	5	1	1	2	2	2	2	2	5	1	1	4	7	4	7	4	7
2	6	6	1	3	2	0	0	0	1	0	0	0	3	3	3	1	4	0	1	0	0	0	0	1	0	1	0	0	1	5	4	1	5	1	1	2	1	1	2	2	5	2	7	4	7	4	7	4	7
1	4	6	1	1	2	0	0	1	0	0	0	0	1	4	3	1	4	0	0	0	0	0	0	1	0	1	0	0	2	5	3	4	4	2	1	2	1	1	1	1	5	4	7	3	7	4	7	4	7
1	4	2	1	1	2	0	0	1	1	0	0	0	1	2	3	1	5	0	1	0	0	0	0	0	0	0	0	1	1	5	1	3	5	1	1	2	2	2	2	2	5	1	1	4	7	4	7	4	7
1	6	2	1	1	1	0	0	1	0	0	0	0	3	4	3	1	1	0	1	0	0	0	0	0	0	0	0	1	1	5	4	4	5	1	1	2	2	1	1	1	5	4	2	4	7	4	7	4	7
2	6	2	1	3	2	0	0	1	1	0	0	0	3	2	3	1	5	0	1	0	0	0	0	1	0	1	0	0	1	5	3	1	5	2	5	2	1	1	2	2	1	1	1	4	7	4	7	4	7
2	6	2	1	1	4	0	0	1	1	0	0	0	3	3	3	1	4	1	0	0	0	0	0	0	1	0	0	0	1	5	3	1	5	1	1	2	2	2	2	2	5	2	7	4	7	4	7	4	7
2	5	2	1	1	4	0	0	0	1	0	0	0	3	4	3	1	1	0	1	0	0	0	0	0	0	1	0	0	1	5	4	2	5	2	5	4	1	1	1	1	5	4	7	4	7	4	7	4	7
1	3	2	1	1	2	0	0	1	1	0	0	0	1	4	3	1	5	1	0	0	0	0	0	0	1	0	0	0	1	5	3	1	5	1	1	4	2	2	2	2	5	1	1	4	7	4	7	4	7
2	4	2	1	1	4	0	0	1	1	0	0	0	3	1	1	1	4	0	1	0	0	0	0	0	1	0	0	0	2	5	2	1	5	1	3	2	2	2	2	2	5	2	7	4	7	4	7	4	7
1	5	2	1	1	2	0	0	1	1	0	0	0	1	3	3	1	4	1	0	0	0	0	0	0	1	0	0	0	1	5	4	3	5	1	1	2	1	2	2	2	5	1	1	4	7	4	7	4	7
1	4	2	1	1	2	0	0	1	0	0	0	0	3	4	3	1	1	1	0	0	0	0	0	0	0	1	0	0	1	5	4	1	5	1	1	2	1	1	1	1	5	3	7	4	7	4	3	4	3
2	7	2	1	1	1	0	0	1	0	0	0	0	3	2	3	1	3	0	0	1	0	0	0	0	0	0	0	1	1	5	2	2	5	1	1	2	1	1	2	2	5	1	1	4	7	4	7	4	7
1	7	2	1	1	3	0	0	1	1	0	0	0	3	3	3	1	4	0	1	0	0	0	0	0	1	0	0	0	1	5	2	1	5	2	5	2	1	1	2	2	5	1	1	4	7	4	7	4	7
2	5	2	1	1	2	0	0	1	0	0	0	0	3	1	1	1	1	0	0	1	0	0	0	0	0	0	0	1	1	5	4	3	5	2	3	4	1	1	1	1	5	3	2	4	7	4	7	4	7
2	5	2	1	1	2	0	0	1	1	0	0	0	2	4	3	1	6	1	0	0	0	0	0	0	1	0	0	0	1	5	1	4	5	1	5	2	2	2	2	2	5	1	1	4	7	4	7	4	7
2	1	2	1	2	3	1	1	0	0	1	0	0	4	4	3	1	6	1	0	0	0	0	0	0	1	0	0	0	1	5	3	1	5	1	1	3	99	99	99	99	99	2	2	4	7	4	7	4	7
2	5	2	1	1	2	0	0	1	1	0	0	0	3	2	3	1	5	1	0	0	0	0	0	0	1	0	0	0	1	5	3	1	5	1	1	2	2	2	2	2	5	1	1	4	7	4	7	4	7
1	5	2	1	1	3	0	0	1	0	0	0	0	3	2	3	2	1	0	0	0	0	1	0	0	0	1	0	0	1	5	4	1	5	1	1	4	1	1	1	1	5	3	7	4	7	4	7	4	7
1	4	2	1	1	2	0	0	1	1	0	0	0	3	2	3	1	4	0	1	0	0	0	0	0	1	0	0	0	2	5	2	2	5	1	3	2	2	2	2	2	5	1	1	4	7	4	7	4	7
1	5	2	1	1	4	0	0	1	1	0	0	0	1	2	3	1	4	1	0	0	0	0	0	0	0	0	0	1	2	5	2	1	5	1	3	2	2	2	2	2	5	2	7	4	7	4	7	4	7
1	3	2	1	1	2	0	0	1	1	0	0	0	2	3	3	1	6	1	0	0	0	0	0	0	1	0	0	0	2	5	2	1	5	1	1	2	1	2	2	2	5	1	1	4	7	4	7	4	7
1	5	2	1	1	2	0	0	1	1	0	0	0	2	3	3	1	4	0	1	0	0	0	0	0	1	0	0	0	1	5	2	3	5	1	1	2	1	1	2	2	5	1	1	4	7	4	7	4	7
2	6	2	1	1	2	0	0	1	0	0	0	0	3	2	3	1	1	0	0	0	0	0	0	1	0	0	0	1	2	5	3	3	5	1	3	2	1	1	1	1	5	4	7	4	2	4	7	4	7
2	6	2	1	1	1	0	0	1	0	0	0	0	3	3	3	1	4	1	0	0	0	0	0	0	1	0	0	0	1	5	4	3	5	1	3	3	99	99	99	99	99	1	1	4	7	4	7	4	7
2	6	2	1	1	4	0	0	1	1	0	0	0	3	3	3	1	4	0	1	0	0	0	0	0	1	0	0	0	1	5	3	1	5	2	1	2	2	2	2	2	5	2	7	4	7	4	7	4	7
2	5	2	1	3	1	0	0	0	1	0	0	0	3	4	3	1	6	1	0	0	0	0	0	0	0	0	1	0	1	5	4	1	5	1	1	2	2	2	2	2	5	3	2	4	7	4	7	4	7
2	7	2	1	1	3	0	0	0	1	0	0	0	3	1	1	1	1	0	0	0	0	0	0	1	0	1	0	0	2	5	4	3	5	1	5	2	1	1	1	1	5	3	7	4	7	4	3	4	7
2	6	2	1	1	2	0	0	1	1	0	0	0	3	2	3	1	6	0	1	0	0	0	0	0	0	1	0	0	1	5	3	1	5	1	1	4	2	2	2	2	5	1	1	4	7	4	7	4	7
2	3	2	1	1	2	0	0	1	1	0	0	0	2	2	3	1	4	0	1	0	0	0	0	0	1	0	0	0	2	5	2	2	5	1	3	2	2	2	2	2	5	1	1	4	7	4	7	4	7
2	7	2	1	1	2	0	0	1	1	0	0	0	3	2	3	1	5	0	1	1	0	0	0	0	0	0	0	1	1	5	2	3	5	1	3	4	2	2	2	2	5	1	1	4	7	4	7	4	7
2	5	2	1	1	4	0	0	1	1	0	0	1	3	3	3	1	5	1	0	0	0	0	0	0	1	0	0	0	1	5	1	1	5	1	3	2	2	2	2	2	5	1	1	4	7	4	7	4	7
2	5	2	1	1	2	0	0	1	1	0	0	0	2	2	3	1	5	1	0	0	0	0	0	0	1	0	0	0	2	5	3	3	5	1	3	4	1	2	2	2	5	1	1	4	7	4	7	4	7
2	5	2	1	1	2	0	0	1	0	0	0	0	3	2	3	1	1	0	1	0	0	0	0	0	1	0	0	0	1	5	4	2	5	1	1	2	1	1	1	1	5	3	7	4	7	4	7	4	7
1	6	2	1	1	3	0	0	1	1	0	0	0	3	2	3	1	5	0	1	0	0	0	0	0	0	0	0	1	1	5	4	1	5	1	1	2	2	2	2	2	5	2	7	4	7	4	7	4	7
2	5	2	1	1	3	0	0	1	1	0	0	0	3	2	3	1	4	1	0	0	0	0	0	0	1	0	0	0	1	5	3	4	5	1	5	2	2	2	2	2	5	1	1	4	7	4	7	4	7
1	5	2	1	1	3	0	0	0	1	0	0	0	3	2	3	1	1	1	0	0	0	0	0	0	0	1	0	0	2	5	4	4	3	2	1	4	2	1	1	1	5	3	7	4	7	4	3	4	3
1	4	2	1	1	3	1	1	1	1	0	0	0	3	4	3	1	5	1	0	0	0	0	0	0	0	0	0	1	1	5	3	1	5	1	1	2	1	2	2	2	5	1	1	4	7	4	7	4	7
1	7	2	1	1	2	0	0	1	1	0	0	0	3	4	3	1	6	0	0	1	0	0	0	0	0	0	0	1	1	5	4	1	5	1	3	2	1	1	2	2	5	2	7	4	7	4	7	4	7
1	5	2	1	1	2	0	0	1	0	0	0	0	1	4	3	2	4	0	0	0	0	0	0	1	1	0	0	0	1	5	4	4	5	1	1	2	1	2	1	1	5	4	7	4	7	4	3	4	3
2	6	2	1	3	2	0	0	0	1	0	0	0	3	2	3	1	6	0	0	0	0	0	0	1	1	0	0	0	1	5	3	3	5	1	1	2	1	2	2	2	5	1	1	4	7	4	7	4	7
2	4	2	1	1	2	0	0	1	1	0	0	0	2	3	3	1	6	1	0	0	0	0	0	0	0	1	0	0	1	5	3	1	5	2	1	3	99	99	99	99	99	1	1	4	2	4	7	4	7
2	4	2	1	1	2	0	0	1	0	0	0	0	1	4	3	1	5	1	0	0	0	0	0	0	0	1	0	0	1	5	4	4	5	1	3	2	1	1	1	1	5	3	7	3	7	4	1	1	1
2	5	2	1	1	4	0	1	1	1	0	0	1	3	1	1	1	4	0	0	1	0	0	0	0	1	0	0	0	1	5	3	1	5	1	4	2	2	2	2	2	5	2	7	3	7	3	7	3	7
2	4	2	1	1	3	0	0	1	0	0	0	0	2	4	3	1	2	0	0	0	0	0	0	1	0	1	0	0	1	5	4	4	5	1	1	2	1	1	1	1	5	1	7	2	7	2	3	4	3
2	5	2	1	1	1	0	0	1	0	0	0	0	3	2	3	1	2	0	1	0	0	0	0	0	1	0	0	0	1	5	3	1	4	1	1	2	2	2	2	2	4	2	6	4	2	4	6	1	1
2	4	2	1	3	2	0	0	0	1	0	0	0	3	2	3	1	3	1	0	0	0	0	0	0	1	0	0	0	1	3	3	3	4	2	1	2	2	2	2	2	4	2	6	4	6	4	6	4	6
2	5	2	1	1	3	0	0	1	0	0	0	0	3	4	3	2	1	0	0	0	0	0	0	1	1	0	0	0	2	5	2	4	3	2	3	2	1	1	1	1	5	2	7	3	7	4	2	2	3
1	5	2	1	1	2	0	0	1	1	0	0	0	3	2	3	1	4	0	1	0	0	0	0	0	1	0	0	0	2	5	2	2	5	1	3	4	2	2	2	2	5	1	1	4	7	4	7	4	7
1	4	2	1	1	2	0	0	1	1	0	0	0	1	4	3	1	5	1	0	0	0	0	0	0	1	0	0	0	1	5	3	1	5	1	1	2	2	2	2	2	5	1	1	4	7	4	7	4	7
1	5	1	1	1	2	0	0	1	1	0	0	0	2	2	3	1	3	1	0	0	0	0	0	0	1	0	0	0	1	5	4	1	5	1	1	2	2	2	2	2	5	1	1	4	7	4	7	4	7
1	6	1	1	1	2	0	0	1	1	0	0	0	3	3	3	1	4	0	1	0	0	0	0	1	0	1	0	0	1	5	4	1	5	2	1	2	2	2	1	1	5	1	1	4	7	4	7	4	7
2	5	1	1	1	2	0	0	1	1	0	0	0	3	2	3	1	4	0	1	0	0	0	0	0	0	0	0	1	1	5	1	3	5	2	1	2	1	1	2	2	5	1	1	4	7	4	7	4	7
1	4	1	1	1	2	0	0	0	1	0	0	0	2	3	3	1	4	1	0	0	0	0	0	0	1	0	0	0	1	5	3	1	5	1	1	2	1	1	2	2	5	1	1	4	7	4	7	4	7
1	6	1	1	1	2	0	0	1	1	0	0	0	1	2	3	1	4	0	1	0	0	0	1	0	1	0	0	0	1	5	1	3	5	1	1	2	1	1	1	1	5	4	7	4	7	4	7	4	7
1	5	1	1	1	3	0	0	1	1	0	0	0	1	4	3	1	5	1	0	0	0	0	0	0	1	0	0	0	2	5	1	1	5	1	2	2	2	2	2	2	5	2	7	4	7	4	7	4	7
2	7	1	1	1	3	0	0	1	1	0	1	0	3	1	1	2	5	0	1	0	0	0	0	0	1	0	0	0	2	5	2	2	5	1	5	2	2	2	2	2	5	1	1	4	7	4	7	4	7
1	4	1	1	1	3	0	0	1	1	0	0	0	3	2	3	1	4	0	1	0	0	0	0	0	0	0	0	1	1	5	1	1	5	1	1	2	2	2	2	2	5	4	2	4	7	4	7	4	7
2	5	1	1	1	2	0	0	0	1	0	0	0	3	2	3	1	4	1	0	0	0	0	0	0	0	0	1	0	1	5	1	1	5	1	3	2	2	2	2	2	5	1	1	4	7	4	7	4	7
1	4	1	1	1	2	0	0	1	1	0	0	0	3	3	3	1	2	0	1	0	0	0	0	0	0	0	0	1	2	5	3	1	5	1	1	4	1	1	1	1	5	1	1	4	7	4	7	4	7
2	5	1	1	1	3	0	0	1	1	0	0	0	3	3	3	2	4	0	1	0	0	0	0	0	1	0	0	0	1	5	1	1	5	1	5	2	1	1	2	2	5	1	1	4	7	4	7	4	7
1	6	1	1	1	4	0	0	1	1	0	1	0	2	4	3	1	5	0	1	0	0	0	0	0	0	1	0	0	1	5	4	4	5	1	1	4	2	2	2	2	5	2	7	4	7	4	7	4	7
1	4	1	1	1	2	0	0	1	1	0	0	0	2	3	3	1	5	0	1	1	0	0	1	0	0	1	0	0	1	5	2	3	5	1	1	2	1	1	1	1	5	1	1	4	7	4	7	4	7
2	4	1	1	1	3	0	0	1	1	0	1	0	2	1	1	1	4	0	1	0	0	0	0	1	1	0	0	0	1	5	3	1	5	1	3	2	2	2	2	2	5	1	1	4	7	4	7	4	7
1	6	1	1	1	2	0	0	1	1	0	0	0	1	4	3	1	4	1	0	0	0	0	0	0	1	0	0	0	1	5	3	3	5	1	1	2	2	2	2	2	5	2	7	4	7	4	7	4	7
1	6	1	1	1	3	0	0	1	1	0	0	0	3	3	3	1	5	0	1	1	0	0	0	0	0	1	0	0	1	5	1	3	5	1	1	2	2	2	2	2	5	1	1	4	7	4	7	4	7
2	4	1	1	1	3	0	0	1	1	0	0	0	2	2	3	1	4	0	1	1	0	0	0	0	1	0	0	0	1	5	4	1	5	1	3	2	2	2	2	2	5	1	1	4	7	4	7	4	7
2	5	1	1	1	4	0	0	1	1	0	1	0	1	1	1	1	4	1	0	0	0	0	0	0	1	0	0	0	1	5	3	1	5	1	1	1	99	99	99	99	99	1	1	4	7	4	7	4	7
1	4	1	1	1	3	0	0	1	1	0	0	0	2	3	3	1	4	1	0	0	0	0	0	0	1	0	0	0	1	5	1	2	5	1	1	2	2	2	2	2	5	1	1	4	7	4	7	4	7
2	5	1	1	3	3	0	0	0	1	0	0	0	2	3	3	2	2	0	1	0	0	0	1	0	1	0	0	0	2	5	2	1	5	2	1	2	1	1	1	2	5	1	1	4	7	4	7	4	7
2	4	1	1	1	2	0	0	1	1	0	0	0	1	4	3	1	5	1	0	0	0	0	0	0	1	0	0	0	1	5	3	1	5	1	1	2	2	2	2	2	5	2	7	3	7	3	7	4	2
2	5	3	1	1	4	0	0	1	1	0	0	0	3	1	1	1	5	0	1	0	0	0	0	0	0	1	0	0	1	5	3	1	5	1	3	2	2	2	2	2	5	2	7	4	7	4	7	4	7
1	6	3	1	1	2	0	0	1	1	0	0	0	1	3	3	1	5	1	0	0	0	0	0	0	0	1	0	0	1	5	4	3	5	1	1	2	1	1	2	2	5	1	1	4	7	4	7	4	7
2	4	3	1	1	2	0	0	1	0	0	0	0	1	2	3	1	4	0	0	0	0	0	0	1	1	0	0	0	1	5	2	4	5	1	3	2	2	2	2	2	3	2	7	4	7	4	7	4	7
1	4	3	1	1	3	0	0	1	1	0	0	0	1	3	3	1	5	0	1	0	0	0	0	1	1	0	0	0	1	5	3	2	5	1	1	2	2	2	2	2	5	2	5	4	7	4	7	4	7
1	5	3	1	1	2	0	1	1	1	0	0	0	1	4	3	1	5	0	1	0	0	0	0	0	1	0	0	0	1	5	3	1	5	1	1	2	1	1	2	2	5	1	1	4	7	4	7	4	7
1	5	3	1	1	2	0	0	1	1	0	0	0	2	3	3	1	4	1	0	0	0	0	0	0	0	1	0	0	1	5	4	1	5	1	1	2	1	1	2	2	5	3	7	4	7	4	7	4	7
1	4	3	1	3	1	0	0	0	0	0	0	1	1	2	3	1	4	1	0	0	0	0	0	0	0	1	0	0	1	5	3	1	4	1	1	4	2	2	2	2	2	1	1	2	7	2	7	2	7
2	4	2	1	1	3	0	0	1	1	0	0	0	1	3	3	2	4	1	0	0	0	0	0	0	0	1	0	0	1	5	3	1	5	1	3	2	1	2	2	1	5	2	7	4	7	4	7	4	7
1	4	3	1	1	2	0	0	1	1	0	0	0	2	3	3	1	5	1	0	0	0	0	0	0	1	0	0	0	1	5	3	1	5	1	1	2	2	2	2	2	5	1	1	4	7	4	7	4	7
1	5	3	1	1	3	0	0	1	1	0	0	0	3	4	3	2	5	0	1	0	0	0	0	0	1	0	0	0	1	5	3	1	5	1	1	2	2	2	2	2	5	1	1	4	7	4	7	4	7
1	4	3	1	1	3	0	0	1	1	0	0	0	1	3	3	1	5	1	0	0	0	0	0	0	1	0	0	0	1	5	4	2	5	1	1	2	2	1	2	2	5	1	1	4	7	4	7	4	7
2	4	3	1	1	3	0	0	1	1	0	0	0	2	3	3	1	6	1	0	0	0	0	0	0	1	0	0	0	1	5	2	1	5	1	1	2	2	2	2	2	5	1	1	4	7	4	7	4	7
2	5	3	1	1	1	0	0	1	0	0	0	0	3	4	3	1	3	0	1	0	0	0	0	0	1	0	0	0	2	5	3	1	5	1	3	2	2	2	2	2	5	2	7	4	7	4	7	4	7
2	5	3	1	1	1	0	0	1	0	0	0	0	3	3	3	1	4	0	1	0	0	0	0	0	1	0	0	0	1	5	3	1	5	1	5	2	1	2	2	2	5	1	1	4	7	4	7	4	7
2	5	3	1	3	2	0	0	0	1	0	0	0	3	3	3	1	5	1	0	0	0	0	0	0	1	0	0	0	1	5	3	1	5	1	5	3	99	99	99	99	99	1	1	4	7	4	7	4	7
2	6	2	1	1	2	0	0	1	1	0	0	0	3	3	3	2	3	1	0	0	0	0	0	0	1	0	0	0	1	5	3	2	5	1	1	2	2	2	2	2	5	1	1	4	7	4	7	4	7
1	6	3	1	1	3	0	0	1	1	0	0	0	3	4	3	1	4	1	0	0	0	0	0	0	0	1	0	1	1	5	3	1	5	1	5	2	2	2	2	2	5	3	7	4	7	4	7	4	7
2	6	3	1	3	3	0	0	0	1	0	0	1	3	4	3	1	5	1	0	0	0	0	0	0	1	0	0	0	1	5	2	4	5	1	1	2	2	2	2	2	5	1	1	4	7	4	7	4	7
2	4	3	1	1	3	0	0	1	1	0	0	0	3	3	3	1	4	0	1	0	0	0	0	0	1	0	0	0	2	5	3	1	5	1	1	2	1	1	2	2	5	1	1	4	7	4	7	4	7
2	5	3	1	1	2	0	0	1	1	0	0	0	3	2	2	1	4	1	0	0	0	0	0	0	0	1	0	0	1	5	4	2	5	1	1	2	2	2	2	2	5	1	1	4	7	4	7	4	7
2	5	3	1	3	1	0	0	0	0	0	0	1	2	1	1	1	2	0	1	1	0	0	0	1	1	0	0	0	1	5	3	1	5	1	5	2	2	2	2	2	5	4	2	4	7	4	7	4	7
1	5	3	1	1	2	0	0	1	1	0	0	0	3	3	3	1	5	0	1	0	0	0	0	0	0	0	0	1	1	5	3	1	5	1	4	4	2	2	2	2	5	3	7	4	7	4	7	4	7
2	4	3	1	1	2	0	0	1	1	0	0	0	2	1	1	1	4	1	0	0	0	0	0	0	1	0	0	0	1	5	3	1	5	1	1	2	1	2	2	2	5	2	7	4	7	4	7	4	7
2	5	3	1	1	3	0	0	1	1	0	0	1	3	3	3	1	4	1	0	0	0	0	0	0	0	0	1	0	1	5	3	3	5	1	1	2	2	2	2	2	5	1	1	4	7	4	7	4	7
1	5	3	1	1	4	0	0	1	1	0	0	0	1	3	3	1	6	1	0	0	0	0	0	0	1	0	0	0	2	5	2	1	5	1	1	4	1	1	2	2	5	1	1	4	7	4	7	4	7
2	5	3	1	1	2	0	0	1	1	0	1	0	2	2	2	1	4	1	0	0	0	0	0	0	1	0	0	0	1	5	2	1	5	1	4	2	2	2	2	2	5	2	7	4	7	4	7	4	7
2	6	3	1	1	4	0	0	1	1	0	1	0	3	2	3	1	5	0	1	0	0	0	0	0	1	0	0	0	1	5	4	2	5	1	5	2	2	2	2	2	5	2	7	4	7	4	7	4	7
2	6	3	1	3	2	0	0	0	1	0	0	0	2	3	3	1	6	1	0	0	0	0	0	1	1	0	0	0	1	5	3	1	5	1	1	2	1	1	2	2	5	2	7	4	7	4	7	4	7
2	5	3	1	3	3	0	0	0	1	0	0	0	2	2	3	1	4	0	1	0	0	0	0	0	1	0	0	0	1	5	3	1	5	1	4	2	2	2	2	2	3	2	5	4	5	4	5	4	5
1	3	3	1	1	2	0	0	1	1	0	0	0	1	2	3	1	4	1	0	0	0	0	0	0	1	0	0	0	1	5	3	3	5	1	1	4	2	2	2	2	5	2	7	4	7	4	7	4	7
1	4	3	1	3	1	0	0	0	0	0	0	1	1	4	3	1	5	0	0	0	0	0	0	1	1	0	0	0	1	5	3	1	5	1	1	2	1	2	2	2	3	2	7	3	7	4	7	4	7
2	5	3	1	3	1	0	0	0	0	0	0	1	2	2	3	1	4	0	1	0	0	0	0	0	1	0	0	0	1	5	3	1	5	1	1	2	2	2	2	2	5	1	1	4	7	4	7	4	7
2	4	3	1	1	3	0	0	1	1	0	0	0	3	1	1	1	4	0	1	0	0	0	0	0	1	0	0	0	1	5	1	1	5	1	4	2	1	1	2	1	5	1	1	4	7	4	7	4	7
2	4	3	1	1	3	0	1	1	1	0	0	0	1	4	3	1	6	0	1	0	0	0	0	0	1	0	0	0	1	5	2	1	5	1	1	2	2	2	2	2	5	2	7	4	7	4	7	4	7
2	6	3	1	1	3	0	0	1	1	0	0	1	3	3	3	2	3	1	0	0	0	0	0	0	0	0	1	0	1	5	3	1	5	1	5	2	2	2	1	2	5	1	1	4	7	4	7	4	7
2	6	3	1	3	2	0	0	0	1	0	1	0	3	4	3	1	4	0	1	0	0	0	0	0	0	1	0	0	1	5	4	1	5	1	1	2	1	2	2	2	5	1	1	4	7	4	7	4	7
1	5	3	1	1	2	0	0	1	1	0	0	0	1	4	3	1	6	1	0	0	0	0	0	0	1	0	0	0	1	5	3	3	5	1	1	2	2	2	2	2	5	2	7	4	7	4	7	4	7
1	6	3	1	1	3	0	0	1	1	0	0	0	3	3	3	1	5	0	1	0	0	0	0	0	0	0	0	1	2	5	3	1	5	2	3	2	1	1	1	1	5	1	1	4	7	4	7	4	7
2	4	3	1	1	2	0	0	1	1	0	0	0	2	2	3	1	5	0	1	1	0	0	0	0	0	0	0	1	1	5	1	1	5	1	3	2	2	2	2	2	5	1	1	4	7	4	7	4	7
2	6	3	1	3	1	0	0	0	0	1	0	0	2	4	3	1	4	1	0	0	0	0	0	0	1	0	0	0	1	5	2	2	5	1	1	4	2	2	2	2	5	2	7	4	7	4	7	4	7
2	5	3	1	3	2	0	0	0	1	0	0	0	3	3	3	1	4	0	1	1	0	0	0	0	1	0	0	0	2	5	3	1	5	1	6	2	2	2	2	2	5	1	1	4	7	4	7	4	7
2	6	3	1	3	2	0	0	0	0	0	0	1	3	2	3	2	1	0	1	1	0	0	0	1	1	0	0	0	1	5	3	1	5	1	1	2	2	2	2	2	5	1	1	4	7	4	7	4	7
2	5	3	1	1	3	0	0	1	1	0	0	0	3	3	3	1	5	0	1	0	0	0	0	0	1	0	0	0	2	5	3	1	5	1	3	4	2	2	2	2	5	1	1	4	7	4	7	4	7
1	3	3	1	1	2	0	0	1	1	0	0	0	1	4	3	2	5	1	0	0	0	0	0	0	1	0	0	0	1	5	3	3	5	1	1	2	2	2	2	2	5	1	1	4	7	4	7	4	7
1	5	3	1	1	2	0	0	1	1	0	0	0	1	4	3	1	4	0	1	1	0	0	0	0	1	0	0	0	1	5	3	1	5	1	1	2	2	2	2	2	5	1	1	4	7	4	7	4	7
1	5	3	1	1	3	0	0	1	1	0	0	0	1	4	3	1	5	0	0	0	0	0	0	1	1	0	0	0	2	5	2	3	5	1	3	2	1	2	2	2	5	2	7	3	7	3	7	2	7
2	6	3	1	1	2	0	0	1	1	0	0	0	3	1	1	1	4	1	0	0	0	0	0	0	1	0	0	0	2	5	3	1	5	1	1	4	2	2	2	2	5	3	2	4	7	4	7	4	7
2	4	3	1	1	3	0	0	1	1	0	0	0	1	2	3	1	6	1	0	0	0	0	0	0	1	0	0	0	2	5	2	3	5	1	3	2	1	1	2	2	5	1	1	4	7	4	7	4	7
2	6	3	1	3	3	0	0	0	1	0	0	0	3	2	3	1	5	0	1	1	0	0	0	0	1	0	0	0	1	5	1	3	5	1	6	2	2	2	2	2	5	2	7	4	7	4	7	4	7
2	4	3	1	1	3	0	1	1	1	1	0	0	3	3	3	1	6	1	0	0	0	0	0	0	1	0	0	0	1	5	3	1	5	1	3	2	1	2	2	2	5	1	1	4	7	4	7	4	7
2	5	3	1	1	4	0	0	1	1	0	0	0	2	2	1	1	5	0	0	0	0	0	0	1	1	0	0	0	1	5	1	2	5	1	6	4	1	2	2	2	5	4	2	4	7	4	7	4	7
1	4	3	1	1	2	0	0	1	1	0	0	0	1	3	3	1	5	0	1	0	0	0	0	0	1	0	0	0	1	5	2	2	5	1	1	2	1	1	2	2	5	1	1	4	7	4	7	4	7
2	4	3	1	1	2	0	0	1	1	0	0	0	2	4	3	1	4	1	0	0	0	0	0	0	0	0	1	0	1	5	3	3	5	1	6	2	2	2	2	2	5	1	1	4	7	4	7	4	7
2	6	3	1	3	3	0	0	0	1	0	0	0	2	1	1	1	4	1	0	0	0	0	0	0	1	0	0	0	1	5	4	4	5	1	6	2	1	2	2	2	5	2	7	4	7	4	7	4	7
2	4	3	1	3	3	0	1	0	1	0	0	0	3	3	3	1	6	0	1	0	0	0	0	1	0	0	0	1	2	5	1	3	5	1	1	4	2	2	2	2	5	1	1	4	7	4	7	4	7
2	5	3	1	1	2	0	0	1	1	0	0	0	2	2	3	1	4	1	0	0	0	0	0	0	0	0	1	0	1	5	3	1	5	4	5	2	2	2	2	2	5	1	1	4	7	4	7	4	7
2	4	3	1	1	3	0	0	1	1	0	0	0	2	4	3	1	4	0	1	0	0	0	0	0	1	0	0	0	1	5	3	1	5	1	3	2	1	2	2	2	5	2	7	4	7	4	7	4	7
1	3	5	1	1	2	0	0	1	1	0	0	0	2	2	1	1	4	0	0	0	1	0	0	0	1	0	0	0	1	5	2	1	5	1	5	4	2	2	2	2	5	1	1	4	7	4	7	4	7
2	6	5	1	1	2	0	0	1	1	0	1	0	3	4	3	1	4	1	0	0	0	0	0	0	0	0	0	1	1	5	1	2	5	1	1	2	1	2	2	2	5	1	1	4	7	4	7	4	7
2	6	5	1	3	2	0	0	0	1	0	0	0	3	1	1	1	6	0	1	0	0	0	0	0	0	0	0	1	1	5	3	3	5	1	5	2	1	1	2	2	5	1	1	4	7	4	7	4	7
2	6	5	1	1	3	0	0	1	1	0	0	0	3	1	1	2	4	1	0	0	0	0	0	0	1	0	0	0	1	5	3	1	5	1	1	2	2	2	2	2	5	1	1	4	7	4	7	4	7
2	6	5	1	1	4	0	0	1	1	0	0	0	3	2	3	1	5	1	0	0	0	0	0	0	1	0	0	0	1	5	4	2	5	1	5	2	2	2	2	2	5	2	7	4	7	4	7	4	7
1	6	5	1	1	1	0	0	1	0	0	0	0	1	4	3	1	5	1	0	0	0	0	0	0	1	0	0	0	1	5	4	1	5	1	1	2	2	2	2	2	5	4	2	4	7	4	7	4	7
2	5	5	1	1	1	0	0	1	0	0	0	0	2	1	1	2	4	0	1	0	0	0	0	0	1	0	0	0	1	5	3	1	5	1	3	2	1	1	2	2	5	2	7	4	7	4	7	4	7
1	5	5	1	1	3	0	0	1	1	0	0	0	1	3	3	1	6	0	0	1	0	0	0	0	1	0	0	0	1	5	2	1	5	2	1	2	1	1	2	2	1	1	1	4	7	4	7	4	7
2	2	2	1	1	1	0	0	1	1	0	0	0	3	2	3	2	4	1	0	0	0	0	0	0	1	0	0	0	1	5	3	1	5	1	3	3	99	99	99	99	99	1	1	4	7	4	7	4	7
2	5	5	1	1	3	0	0	1	1	0	1	0	2	2	2	2	5	0	1	0	0	0	0	1	0	1	0	0	1	5	2	1	3	4	3	2	1	1	1	1	2	4	6	4	6	4	6	1	1
2	3	3	1	1	3	0	0	1	1	0	0	0	3	2	3	1	4	1	0	0	0	0	0	0	1	0	0	0	1	5	3	1	5	1	3	2	2	2	2	2	4	2	7	2	7	2	7	2	7
2	6	5	1	3	3	0	0	0	1	0	1	0	3	4	3	1	5	0	1	0	0	0	0	0	0	1	0	1	1	5	3	1	5	1	5	2	1	2	1	1	5	4	2	4	7	4	7	4	7
2	5	5	1	1	2	0	0	1	1	0	0	0	3	1	1	1	3	0	1	0	0	0	0	1	1	0	0	0	1	5	3	1	5	2	5	2	2	2	2	2	5	2	7	4	7	4	7	4	7
2	4	5	1	1	2	0	0	1	1	0	0	0	1	4	3	1	6	1	0	0	0	0	0	0	0	0	0	1	2	3	3	1	1	5	3	1	99	99	99	99	99	2	5	4	7	4	6	4	6
1	3	5	1	1	2	0	0	1	1	0	0	0	2	4	3	1	6	1	0	0	0	0	0	0	0	0	1	0	1	5	2	2	5	1	1	2	1	2	2	2	5	2	7	4	7	4	7	4	7
1	4	5	1	1	2	0	0	1	1	0	0	0	2	3	3	1	5	0	0	0	0	0	0	1	1	0	0	0	1	5	3	3	5	1	1	2	2	2	2	2	5	2	7	4	7	4	7	4	7
1	4	5	1	1	2	0	0	1	1	0	0	0	1	3	3	1	4	1	0	0	0	0	0	0	1	0	0	0	1	5	3	1	5	1	1	2	1	2	2	2	4	2	7	2	7	2	7	2	7
2	5	5	1	1	2	0	0	1	1	0	0	0	2	3	3	1	3	1	0	0	0	0	0	0	1	0	0	0	1	5	3	1	5	1	1	2	2	2	2	2	5	1	1	4	7	4	7	4	7
2	6	5	1	3	2	0	0	0	1	0	0	0	3	3	3	1	6	1	0	0	0	0	0	0	1	0	0	0	1	5	4	1	5	1	5	4	2	2	2	2	5	2	7	4	7	4	7	4	7
2	6	6	1	1	2	0	0	1	1	0	0	0	3	2	3	1	3	0	1	0	0	0	0	0	0	1	0	0	1	5	4	1	5	1	1	2	1	2	1	2	5	1	1	4	7	4	7	4	7
2	6	6	1	3	2	0	0	0	1	0	0	0	3	1	1	1	3	0	1	0	0	0	0	1	1	0	0	0	2	5	4	1	5	1	5	2	2	2	2	2	5	1	1	4	7	4	7	4	7
1	2	6	1	1	2	0	1	1	0	1	0	0	1	3	3	1	4	0	0	1	0	0	0	0	1	0	0	0	2	5	4	2	5	1	7	2	2	2	2	2	5	2	7	4	7	4	7	4	7
2	3	6	1	1	3	0	0	1	1	0	0	0	1	2	1	1	4	0	1	0	0	0	0	0	1	0	0	0	1	5	1	3	5	2	3	2	1	1	1	2	5	2	7	4	7	4	7	4	7
2	6	6	1	2	1	0	0	0	0	0	0	1	3	4	3	1	4	0	1	0	0	0	0	0	1	0	0	0	1	5	4	1	5	1	1	2	1	1	1	1	5	1	1	4	7	4	7	4	7
2	4	6	1	1	4	0	0	1	1	0	0	0	3	1	1	1	6	0	1	1	0	0	0	0	0	1	0	0	1	5	3	1	5	1	3	4	1	2	2	2	5	1	1	4	7	4	7	4	7
2	5	6	1	1	2	0	0	1	1	0	0	0	3	3	3	1	5	0	1	0	0	0	0	0	1	0	0	0	1	5	3	1	5	1	1	2	2	2	2	2	5	1	1	4	7	4	7	4	7
1	5	6	1	1	2	0	0	1	1	0	0	0	3	3	3	1	6	0	1	1	0	0	0	0	0	1	0	0	2	5	3	3	5	1	3	4	2	2	2	2	5	2	7	4	7	4	7	4	7
2	5	6	1	1	2	0	0	1	1	0	0	0	2	3	1	1	5	0	1	0	0	0	0	0	1	0	0	0	1	5	2	1	5	1	1	2	2	2	2	2	5	1	1	4	7	4	7	4	7
2	5	6	1	1	2	0	0	1	1	0	0	0	3	1	1	1	4	1	0	0	0	0	0	0	0	1	0	0	1	5	4	1	5	1	1	2	2	2	2	1	5	1	1	4	7	4	7	4	7
1	6	6	1	1	2	0	0	1	1	0	0	0	1	4	3	2	4	0	0	0	0	0	1	0	0	1	0	0	1	5	3	1	5	1	1	4	2	2	2	1	5	1	1	4	7	4	7	4	7
2	5	6	1	1	2	0	0	1	1	0	0	0	3	3	3	1	4	0	1	0	0	0	0	0	1	0	0	0	2	5	3	1	5	1	1	2	2	2	2	2	5	2	7	4	7	4	7	4	7
2	4	6	1	1	2	0	0	1	1	0	0	0	3	1	1	1	3	0	1	1	0	0	0	0	1	0	0	0	2	5	4	1	5	1	3	2	2	2	2	2	5	1	1	4	7	4	7	4	7
2	5	6	1	1	3	0	0	1	1	0	0	0	3	1	1	1	3	0	1	0	0	0	0	0	0	1	0	0	1	5	3	1	5	1	6	2	1	1	2	2	5	2	7	4	7	4	7	4	7
1	5	6	1	1	2	0	0	1	1	0	0	0	2	3	3	1	4	0	1	0	0	0	0	1	0	0	0	1	2	5	4	1	5	1	3	2	2	1	2	2	5	1	1	4	7	4	7	4	7
2	4	6	1	3	2	0	0	0	1	0	0	0	3	2	1	1	5	0	1	0	0	0	0	0	1	0	0	0	1	5	3	1	5	1	6	2	2	2	2	2	5	2	7	4	7	4	7	4	7
1	5	6	1	1	4	0	0	1	1	0	0	0	1	2	3	1	5	1	0	0	0	0	0	0	1	0	0	0	1	5	3	1	5	1	6	2	2	2	2	2	5	2	7	4	7	4	7	4	7
2	4	6	1	1	2	0	0	1	1	0	0	0	2	3	3	1	6	0	1	1	0	0	0	0	1	0	0	0	1	5	3	1	5	2	3	2	1	1	2	2	5	2	7	4	7	4	7	4	7
2	2	6	1	1	2	0	0	1	1	0	0	0	3	3	3	1	4	0	1	0	0	0	0	0	1	0	0	0	1	5	3	1	4	5	2	1	99	99	99	99	99	1	1	4	7	4	7	2	7
2	5	6	1	1	2	0	0	1	1	0	0	0	1	3	3	1	4	1	0	0	0	0	0	0	1	0	0	0	1	5	3	1	5	1	6	2	2	2	2	2	5	2	7	4	7	4	7	4	7
2	5	6	1	1	3	0	0	1	1	0	0	0	2	3	3	1	5	0	1	0	0	0	0	0	0	0	0	1	1	5	4	1	5	1	4	2	2	2	2	2	5	2	7	4	7	4	7	4	7
2	5	6	1	3	2	0	0	0	1	0	0	0	1	3	3	1	5	1	0	0	0	0	0	0	0	1	0	1	1	5	4	1	5	1	1	2	2	2	2	2	5	1	1	4	7	4	7	4	7
2	6	2	1	1	1	0	0	1	0	0	0	0	3	3	3	1	4	0	1	0	0	0	0	0	1	0	0	0	1	5	2	2	5	1	3	2	2	2	2	2	5	2	7	4	7	4	7	4	7
1	6	2	1	1	1	0	0	1	0	0	0	0	1	3	3	1	3	1	0	0	0	0	0	0	0	0	1	0	1	5	3	1	5	1	1	2	2	2	2	2	5	1	1	4	7	4	7	4	7
1	7	2	1	3	2	0	0	0	1	0	0	0	3	3	3	1	3	0	1	0	0	0	0	0	0	0	0	1	2	5	2	1	5	1	6	4	2	2	2	2	5	2	7	4	7	4	7	4	7
1	5	2	1	1	3	0	0	1	1	0	0	0	2	2	3	1	4	1	0	0	0	0	0	0	0	0	1	0	1	5	3	1	5	1	1	2	1	2	2	2	5	2	7	4	7	4	7	4	7
1	5	2	1	1	2	0	0	1	1	0	0	0	1	3	3	1	5	1	0	0	0	0	0	0	0	0	0	1	1	5	2	1	5	1	1	4	1	2	2	2	5	2	7	4	7	4	7	4	7
1	5	2	1	1	3	0	0	1	1	0	0	0	3	3	3	2	4	1	0	0	0	0	0	0	0	0	1	0	1	5	4	1	5	1	1	2	1	2	2	2	5	1	1	4	7	4	7	4	7
1	4	2	1	1	3	0	0	1	1	0	0	0	1	3	3	1	6	0	1	1	0	0	0	0	1	0	0	0	1	5	1	1	5	1	1	2	1	2	2	2	5	4	2	4	7	4	7	4	7
1	5	2	1	1	2	0	0	1	1	0	0	0	1	4	3	1	5	0	0	0	0	0	0	1	0	0	1	0	1	5	3	1	5	1	1	2	1	1	2	2	5	3	7	4	7	4	7	4	7
1	3	2	1	1	2	0	0	1	1	0	0	0	1	3	3	1	5	1	0	0	0	0	0	0	1	0	0	0	1	5	2	1	5	1	1	2	1	2	2	2	5	4	2	4	7	4	7	4	7
1	5	2	1	1	4	0	0	1	1	0	0	0	2	2	3	2	5	0	0	0	0	0	0	1	0	0	1	0	2	5	1	2	5	1	3	2	1	2	2	2	5	3	7	4	7	4	7	4	7
2	5	2	1	1	3	0	0	1	1	0	0	0	3	2	3	2	4	0	1	1	0	0	0	0	1	0	0	0	2	5	3	2	5	1	3	2	2	2	2	2	5	3	7	4	7	4	7	4	7
1	5	2	1	1	3	0	0	1	1	0	0	0	3	3	3	1	4	0	1	0	0	0	0	0	1	0	0	0	1	5	3	1	5	1	1	4	1	2	2	2	5	1	1	4	7	4	7	4	7
2	5	2	1	3	3	0	0	0	1	0	0	0	3	2	3	1	4	1	0	0	0	0	0	0	1	0	0	0	1	5	2	1	5	1	1	2	2	2	2	2	5	1	1	4	7	4	7	4	7
2	5	2	1	3	1	0	0	0	0	0	0	1	1	1	1	1	3	1	0	0	0	0	0	0	1	0	0	0	1	5	3	2	5	1	1	4	1	2	2	2	5	1	1	4	7	4	7	4	7
1	5	2	1	1	2	0	0	1	1	0	0	0	3	3	3	1	4	1	0	0	0	0	0	0	1	0	0	0	2	5	3	1	5	1	1	2	2	2	2	2	5	1	1	4	7	4	7	4	7
2	5	2	1	3	1	0	0	0	1	0	0	0	2	2	3	1	3	1	0	0	0	0	0	0	1	0	0	0	1	5	3	1	5	1	6	2	2	2	2	2	5	2	7	4	7	4	7	4	7
2	5	2	1	3	4	0	0	0	1	0	0	0	2	1	1	1	3	0	1	1	0	0	0	0	1	0	0	0	2	5	3	1	5	1	1	2	2	2	2	2	5	2	7	4	7	4	7	4	7
2	6	3	1	3	1	0	0	0	1	0	0	0	2	1	1	1	4	1	0	0	0	0	0	0	0	0	1	0	1	5	3	1	5	1	6	2	2	2	2	2	5	2	7	2	7	2	7	2	7
2	6	2	1	3	3	0	0	0	1	0	0	0	3	3	3	1	4	0	1	1	0	0	0	1	1	0	0	0	2	5	3	1	5	1	5	2	2	2	2	1	5	4	2	4	7	4	7	4	7
2	4	2	1	3	2	0	0	0	1	0	0	0	3	3	3	1	4	0	1	0	0	0	0	0	0	1	0	0	1	5	3	1	5	1	5	4	2	2	1	1	5	1	1	4	7	4	7	4	7
2	4	2	1	1	3	0	0	1	1	0	0	0	1	2	3	2	6	0	1	0	0	0	0	0	1	0	0	0	1	5	2	3	5	1	3	2	2	2	2	2	5	4	7	4	7	4	7	4	7
2	5	2	1	1	1	0	0	1	0	0	0	0	2	1	1	1	3	1	0	0	0	0	0	0	1	0	0	0	1	5	3	2	5	1	4	2	2	2	2	2	5	2	7	4	7	4	7	4	7
2	4	2	1	3	2	0	0	0	1	0	0	0	2	1	1	2	3	1	0	0	0	0	0	0	1	0	0	0	1	5	1	3	5	1	4	2	2	2	2	2	4	1	1	4	6	4	6	4	6
2	6	2	1	3	2	0	0	0	1	0	0	0	3	3	3	1	3	1	0	0	0	0	0	0	1	0	0	0	1	5	3	1	5	1	1	2	2	2	2	2	5	4	2	4	7	4	7	4	7
2	4	2	1	1	2	0	0	1	1	0	0	0	2	2	3	1	4	1	0	0	0	0	0	0	1	0	0	0	1	5	3	2	5	1	5	2	2	2	2	2	5	2	7	4	7	4	7	4	7
2	6	2	1	3	2	0	0	0	1	0	0	0	3	3	3	2	4	1	0	0	0	0	0	0	1	0	0	0	1	5	3	1	5	1	1	2	2	2	2	2	5	1	1	4	7	4	7	4	7
2	6	2	1	1	1	0	0	1	0	0	0	0	3	3	3	2	2	1	0	0	0	0	0	0	0	0	1	0	2	5	3	3	5	1	3	2	2	2	2	2	5	1	1	4	7	4	7	4	7
1	7	2	1	1	1	0	0	1	0	0	0	0	3	3	3	2	2	1	0	0	0	0	0	0	0	1	1	0	2	5	3	3	5	1	3	2	2	2	2	2	5	1	1	4	7	4	7	4	7
2	6	2	1	3	2	0	0	0	1	0	0	0	1	3	3	1	5	0	1	0	0	0	0	0	1	0	0	0	1	5	3	1	5	1	1	4	2	2	2	2	5	1	1	4	7	4	7	4	7
2	5	2	1	3	1	0	0	0	0	0	0	1	1	2	3	1	3	1	0	0	0	0	0	0	1	0	0	0	1	5	3	5	5	1	1	2	1	2	2	2	5	1	1	4	7	4	7	4	7
1	3	3	1	1	2	0	0	1	1	0	0	0	2	4	3	1	5	1	0	0	0	0	0	0	1	0	0	0	1	5	3	1	5	1	1	2	1	2	2	2	5	1	1	4	7	4	7	4	7
1	5	3	1	1	2	0	0	1	1	0	0	0	2	2	3	1	4	1	0	0	0	0	0	0	0	1	1	0	1	5	3	1	5	1	1	4	2	2	2	2	5	2	7	4	7	4	7	4	7
2	4	2	1	1	2	0	0	1	1	0	0	0	3	3	3	1	5	1	0	0	0	0	0	0	0	0	1	0	1	5	3	1	5	1	1	2	2	2	2	2	5	1	1	4	7	4	7	4	7
2	7	2	1	1	3	0	0	1	1	0	0	1	3	1	1	1	5	0	1	0	0	0	0	0	0	0	0	1	1	5	3	1	5	1	5	2	2	2	2	2	5	1	1	4	7	4	7	4	7
2	3	2	1	3	3	0	1	0	1	1	0	0	1	3	3	1	4	0	0	0	0	0	1	0	0	0	1	0	2	5	3	1	5	1	1	2	1	2	2	2	5	2	7	4	7	4	7	4	7
1	4	2	1	1	4	0	0	1	1	0	0	1	2	2	3	1	4	1	0	0	0	0	0	0	1	0	0	0	1	5	3	1	5	1	4	2	2	2	2	2	5	2	7	4	7	4	7	4	7
1	4	2	1	1	2	0	0	1	1	0	0	0	1	4	3	1	6	1	0	0	0	0	0	0	1	0	0	0	1	5	3	1	5	1	4	2	2	2	2	2	5	3	7	4	7	4	7	4	7
1	7	2	1	1	2	0	0	1	1	0	0	0	3	4	3	1	4	1	0	0	0	0	0	0	0	0	1	0	2	5	3	1	5	1	1	2	1	1	2	2	4	1	1	4	6	4	6	4	6
2	5	2	1	1	2	0	0	1	1	0	0	0	2	3	3	1	4	1	0	0	0	0	0	0	0	0	1	0	1	5	2	4	5	1	5	2	2	2	2	2	5	1	1	4	7	4	7	4	7
2	6	3	1	1	1	0	0	1	0	0	0	0	3	2	3	1	4	1	0	0	0	0	0	0	1	0	0	0	1	5	3	2	5	1	5	2	1	2	2	2	5	2	7	4	7	4	7	4	7
1	3	3	1	1	2	0	0	1	1	0	0	0	2	4	3	1	5	1	0	0	0	0	0	0	1	0	0	0	1	5	3	2	5	1	2	2	1	2	2	2	5	2	7	4	7	4	7	4	7
2	6	3	1	3	3	0	0	0	1	0	0	1	3	3	3	1	4	0	1	0	0	0	0	0	0	1	0	0	1	5	4	1	5	1	5	4	1	2	2	2	5	1	1	4	7	4	7	4	7
1	3	3	1	1	2	0	0	1	1	0	0	0	2	4	3	1	5	0	1	0	0	0	1	0	1	0	0	0	1	5	2	2	5	1	1	2	1	2	2	2	5	1	1	4	7	4	7	4	7
1	5	3	1	1	2	0	1	1	1	0	0	0	2	3	3	1	4	1	0	0	0	0	0	0	1	0	0	0	1	5	2	2	5	1	5	2	2	2	2	2	5	2	7	4	7	4	7	4	7
2	5	3	1	1	1	0	0	1	0	0	0	0	3	1	1	2	2	0	0	1	0	0	0	0	0	1	1	0	1	5	2	1	5	1	6	2	1	2	2	2	5	3	2	4	7	4	7	4	7
2	3	3	1	1	3	0	0	1	1	0	0	0	2	2	3	1	5	0	0	1	0	0	0	0	1	0	0	0	2	5	1	1	5	1	2	2	1	2	2	2	5	1	1	4	7	4	7	4	7
2	5	3	1	1	1	0	0	1	0	0	0	0	3	1	1	1	2	0	0	1	0	0	0	0	0	0	0	1	1	5	3	1	5	1	5	2	2	2	2	2	5	1	1	4	7	4	7	4	7
1	3	3	1	1	2	0	0	1	1	0	0	0	1	4	3	1	5	0	1	0	0	0	0	0	1	0	0	0	2	5	2	1	5	1	1	2	2	2	2	2	5	2	7	4	7	3	7	4	7
2	5	3	1	3	2	0	0	0	1	0	0	1	3	3	3	1	5	1	0	0	0	0	0	0	1	0	0	0	1	5	3	1	5	1	5	2	2	2	2	2	5	2	2	4	7	4	7	4	7
2	5	3	1	1	2	0	1	1	1	0	0	0	3	2	3	1	5	0	1	0	0	0	0	0	0	0	0	1	1	5	1	1	5	1	1	2	2	2	2	2	5	1	1	4	7	4	7	4	7
2	4	3	1	1	2	0	0	1	1	0	0	0	2	3	3	1	4	1	0	0	0	0	0	0	1	0	0	0	1	5	4	2	5	1	1	2	2	2	2	2	5	2	2	4	7	3	2	2	7
2	4	3	1	4	1	0	0	0	1	0	0	0	3	1	1	1	5	0	1	0	0	0	0	0	0	0	1	0	1	5	4	4	5	1	5	2	2	2	2	2	5	2	2	3	7	4	7	4	7
1	5	3	1	3	2	0	0	0	1	0	0	0	3	2	3	1	4	1	0	0	0	0	0	0	0	1	0	1	2	5	1	1	5	1	5	2	2	2	2	2	5	2	7	4	7	4	7	4	7
2	2	3	1	2	3	1	0	0	0	1	0	0	1	3	3	1	4	0	0	1	0	0	0	1	0	1	0	0	2	5	3	1	5	1	2	2	1	2	2	2	5	2	7	4	7	4	7	4	7
1	4	3	1	1	3	0	0	1	1	0	0	0	1	2	3	1	5	0	0	0	0	0	0	1	0	0	0	1	1	5	2	1	5	1	1	2	2	2	2	2	5	3	2	4	7	4	7	4	7
2	6	5	1	4	2	0	0	0	0	0	0	1	3	4	3	1	4	0	1	1	0	0	0	0	0	0	0	1	1	5	3	1	4	2	5	2	2	2	2	2	5	1	7	4	7	4	6	4	6
1	7	3	1	1	1	0	0	1	0	0	0	0	3	4	3	1	4	1	0	0	0	0	0	0	1	0	0	0	1	5	3	1	5	1	3	2	1	2	2	2	5	2	7	4	7	4	7	4	7
1	5	3	1	1	2	0	0	1	1	0	0	0	2	3	3	1	4	1	0	0	0	0	0	0	1	0	0	0	1	5	3	3	5	1	1	2	2	2	2	2	5	1	1	4	7	4	7	4	7
2	5	3	1	4	2	0	0	0	1	1	0	0	2	2	3	1	4	0	1	0	0	0	0	0	1	0	0	0	2	5	4	3	5	1	5	2	2	2	2	2	5	4	2	4	2	4	7	4	7
2	4	3	1	1	1	0	0	1	0	0	0	0	2	2	3	1	4	0	0	0	0	0	0	1	0	0	1	0	1	5	1	1	5	1	1	3	99	99	99	99	99	2	7	4	7	4	7	4	7
1	5	5	1	1	2	0	0	1	1	0	0	0	1	2	3	1	5	0	1	0	0	0	0	0	0	1	0	0	1	5	4	3	5	1	1	2	2	2	2	2	5	1	7	4	7	4	7	4	7
2	6	5	1	1	2	0	0	1	1	0	0	0	3	4	3	1	4	1	0	0	0	0	0	0	1	0	0	0	2	5	2	1	3	5	3	2	1	2	2	2	5	2	7	4	7	4	7	4	7
2	4	6	1	3	2	0	0	0	1	0	0	0	1	2	3	2	5	1	0	0	0	0	0	0	1	0	0	0	2	5	4	2	5	1	1	2	1	1	2	2	5	1	1	4	7	4	7	4	7
2	4	6	1	1	2	0	1	1	1	0	0	0	1	2	3	2	4	1	0	0	0	0	0	0	1	0	0	0	1	5	4	1	5	2	1	2	1	1	2	2	4	1	1	2	6	4	7	4	7
2	6	6	1	1	2	0	0	1	1	0	0	0	3	2	3	1	4	0	1	1	0	0	0	0	0	1	0	1	1	5	4	1	5	1	1	2	1	2	2	2	5	1	1	4	7	4	7	4	7
2	5	6	1	1	2	0	0	1	1	0	0	0	2	2	3	2	5	0	1	0	0	0	0	1	0	1	0	0	1	5	4	2	5	1	3	4	2	2	2	2	5	1	1	4	7	4	7	4	7
2	4	6	1	1	2	0	0	1	1	0	0	0	2	3	3	1	5	0	1	0	0	0	0	1	1	0	0	0	1	5	3	1	5	1	3	2	1	2	2	2	5	1	1	4	7	4	7	4	7
2	6	6	1	3	2	0	0	0	1	0	0	0	3	1	1	1	5	1	0	0	0	0	0	0	1	0	0	0	2	5	4	1	5	2	1	2	1	2	2	2	5	1	1	4	7	4	7	4	7
1	6	2	1	3	3	0	0	0	1	0	0	1	1	3	3	1	5	0	1	0	0	0	0	0	1	0	0	0	1	5	2	1	5	1	1	2	1	1	2	2	5	1	1	4	7	4	7	4	7
1	4	2	1	1	2	0	0	1	1	0	0	0	1	3	3	1	4	1	0	0	0	0	0	0	1	0	0	0	1	5	3	3	5	1	1	2	1	1	2	2	5	1	1	4	7	4	7	4	7
2	4	2	1	1	2	0	0	1	1	0	0	0	3	3	3	2	5	1	0	0	0	0	0	0	1	0	0	0	1	5	3	1	5	1	3	4	2	2	2	2	5	1	1	4	7	4	7	4	7
1	5	2	1	1	3	0	0	1	1	0	0	0	2	3	3	1	6	1	0	0	0	0	0	0	1	0	0	0	1	5	4	1	5	1	1	2	1	1	2	2	5	2	7	4	7	4	7	4	7
2	5	2	1	1	4	0	0	1	1	0	0	1	3	2	3	1	2	0	1	1	0	0	0	0	0	1	0	1	2	5	2	1	5	1	3	4	2	1	2	2	5	1	1	4	7	4	7	4	7
2	4	2	1	1	2	0	0	1	1	0	0	0	2	3	3	1	4	1	0	0	0	0	0	0	1	0	0	0	1	5	3	1	5	1	6	1	99	99	99	99	99	1	1	1	1	1	1	4	2
2	4	2	1	1	2	0	0	1	1	0	0	0	2	3	3	1	4	0	1	0	0	0	0	0	0	0	0	1	1	5	2	1	5	2	1	2	1	1	2	2	5	1	1	4	7	4	7	4	7
2	3	2	1	3	2	0	0	0	1	0	0	0	3	3	3	1	6	1	0	0	0	0	0	0	1	0	0	0	1	5	3	1	5	1	5	2	1	1	2	2	5	1	1	4	7	4	7	4	7
2	4	2	1	1	2	0	0	1	1	0	0	0	2	1	1	1	5	1	0	0	0	0	0	0	1	0	0	0	1	5	1	1	5	1	3	2	2	2	2	2	5	2	7	4	7	4	7	4	7
1	5	2	1	1	3	0	0	1	1	0	0	0	2	3	3	1	5	0	1	0	0	0	0	0	1	0	0	0	1	5	3	2	5	1	1	2	2	2	2	2	5	1	1	4	7	4	7	4	7
1	7	2	1	3	1	0	0	0	0	0	0	1	3	3	3	1	4	0	1	0	0	0	0	0	0	1	0	1	1	5	4	1	5	1	1	2	1	2	2	2	5	1	1	4	7	4	7	4	7
1	4	2	1	1	2	0	0	1	1	0	0	0	1	4	3	1	6	1	0	0	0	0	0	0	0	0	1	0	1	5	3	1	5	1	1	2	2	2	2	2	5	1	1	4	7	4	7	4	7
1	4	2	1	1	3	0	0	1	1	0	0	0	3	4	3	1	5	1	0	0	0	0	0	0	1	0	0	0	1	5	3	1	5	3	1	2	1	2	2	2	5	4	2	4	7	4	7	4	7
1	6	2	1	3	1	0	0	0	1	0	0	0	3	4	3	1	5	1	0	0	0	0	0	0	1	0	0	0	1	5	3	1	5	1	1	2	2	2	2	2	5	1	1	4	7	4	7	4	7
2	4	2	1	3	2	0	0	0	1	0	0	0	3	3	3	1	5	0	1	0	0	0	0	0	1	0	0	0	1	5	2	1	5	1	1	2	2	2	2	2	5	4	2	4	7	4	7	4	7
1	4	2	1	1	3	0	0	1	1	0	0	0	2	3	3	1	6	0	1	0	0	0	0	0	1	0	0	0	1	5	1	1	5	1	3	2	1	1	2	2	5	4	2	4	7	4	7	4	7
2	6	2	1	3	2	0	0	0	1	0	0	0	3	3	3	1	5	0	0	1	0	0	0	0	1	0	0	0	1	5	3	1	5	1	1	2	2	2	2	2	5	1	1	4	7	4	7	4	7
1	3	2	1	1	2	0	0	1	1	0	0	0	1	4	3	1	5	1	0	0	0	0	0	0	1	0	0	0	1	5	2	4	5	1	1	2	1	1	2	2	5	2	7	4	7	4	7	4	7
2	5	2	1	3	2	0	0	0	0	0	1	0	3	1	3	1	2	0	1	0	0	0	0	0	1	0	0	0	1	5	4	2	5	1	1	2	1	2	2	1	5	1	1	4	7	4	7	4	7
1	5	2	1	1	2	0	0	1	1	0	0	0	1	4	3	1	5	0	0	0	0	0	0	1	0	0	1	0	1	5	3	1	5	1	1	2	2	2	2	2	5	1	1	4	7	4	7	4	7
2	6	2	1	1	4	0	0	1	1	0	0	0	3	2	3	1	5	0	1	1	0	0	0	1	0	1	0	0	1	5	2	1	5	1	3	2	2	2	2	2	5	2	7	4	7	4	7	4	7
1	6	2	1	3	2	0	0	0	1	0	0	0	1	3	3	1	5	1	0	0	0	0	0	0	1	0	0	0	1	5	2	2	5	1	1	3	99	99	99	99	99	2	7	4	7	4	7	4	7
1	4	2	1	1	2	0	0	1	1	0	0	0	1	3	3	1	5	1	0	0	0	0	0	0	1	0	0	0	1	5	4	1	5	2	1	2	2	1	1	1	5	1	1	4	7	4	7	4	7
1	5	2	1	1	2	0	0	1	1	0	0	0	1	3	3	1	4	0	1	0	0	0	0	1	0	0	0	1	1	5	3	1	5	1	3	3	99	99	99	99	99	2	7	4	7	4	7	4	7
2	5	2	1	1	2	0	0	1	1	0	0	0	3	2	3	1	2	0	1	1	0	0	0	1	0	1	0	1	2	5	3	1	5	1	3	2	2	2	2	2	5	4	2	4	7	4	7	4	7
2	4	2	1	1	2	0	0	1	1	0	0	0	1	4	3	1	6	0	0	0	0	0	0	1	0	0	1	0	1	5	4	5	5	1	1	2	1	1	2	2	5	2	7	4	7	4	7	4	7
2	5	2	1	3	2	0	0	0	1	0	0	0	1	2	3	1	5	0	1	0	0	0	0	0	1	0	0	0	1	5	3	3	5	1	1	2	2	2	2	2	1	2	7	4	7	4	7	4	7
1	6	2	1	1	2	0	0	1	1	0	0	0	3	3	3	1	5	1	0	0	0	0	0	0	1	0	0	0	2	5	3	1	5	1	3	2	1	2	2	2	5	2	7	4	7	4	7	4	7
2	6	2	1	3	2	0	0	0	0	0	0	1	3	1	1	1	2	1	0	0	0	0	0	0	0	0	1	0	1	5	1	3	5	1	5	2	2	2	2	2	5	1	1	4	7	4	7	4	7
2	4	2	1	3	2	0	0	0	1	0	0	0	3	2	3	1	4	0	1	0	0	0	0	0	1	0	0	0	1	5	2	1	5	1	5	2	2	2	2	2	5	1	1	4	7	4	7	4	7
2	5	2	1	1	2	0	0	1	1	0	0	0	2	2	3	1	5	1	0	0	0	0	0	0	1	0	0	0	1	5	3	1	5	1	6	2	2	2	2	2	5	4	2	4	7	4	7	4	7
2	5	2	1	1	2	0	0	1	1	0	0	0	3	3	3	1	4	0	1	1	0	0	0	0	1	0	0	0	2	5	3	1	5	1	4	4	2	2	2	2	5	1	1	4	7	4	7	4	7
2	5	2	1	3	3	0	0	0	1	0	0	1	3	2	3	1	6	1	0	0	0	0	0	0	1	0	0	0	1	5	3	1	5	1	1	2	1	1	2	2	5	1	1	4	7	4	7	4	7
2	5	2	1	3	2	0	1	0	1	0	0	0	3	2	3	1	5	1	0	0	0	0	0	0	1	0	0	0	2	5	2	1	5	1	5	2	1	2	2	2	5	2	7	4	7	4	7	4	7
2	5	2	1	1	3	0	0	1	1	0	0	0	3	2	3	1	5	0	1	1	0	0	0	0	1	0	0	0	1	5	3	1	5	1	3	2	2	2	2	2	5	1	1	4	7	4	7	4	7
1	3	2	1	1	2	0	0	1	1	0	0	0	2	2	3	1	5	0	1	0	0	0	0	0	1	0	0	0	2	5	4	2	5	2	1	2	2	2	2	2	5	1	1	4	7	4	7	4	7
1	7	2	1	1	1	0	0	1	0	0	0	0	3	4	3	1	4	1	0	0	0	0	0	0	0	1	0	1	1	5	3	1	5	2	5	2	1	2	2	2	5	2	7	4	7	4	7	4	7
1	2	2	1	2	2	0	1	0	0	1	0	0	1	4	3	1	5	1	0	0	0	0	0	0	1	0	0	0	1	5	3	1	1	5	4	1	99	99	99	99	99	2	7	4	7	4	7	4	7
2	6	2	1	3	3	0	0	0	1	0	0	0	3	1	1	1	5	1	0	0	0	0	0	0	1	0	0	0	2	5	3	1	5	1	1	2	2	2	2	2	5	1	1	4	7	4	7	4	7
2	4	1	1	1	2	0	0	1	1	0	0	0	3	1	1	1	5	0	1	0	0	0	0	0	1	0	0	0	1	5	4	1	5	2	1	2	1	1	1	1	5	1	1	4	7	4	7	4	7
1	3	1	1	1	2	0	0	1	1	0	0	0	1	2	3	2	4	0	1	0	0	0	0	0	1	0	0	0	1	5	1	1	5	2	1	2	1	2	2	2	5	1	1	4	7	4	7	4	7
2	4	1	1	1	3	0	0	1	1	0	0	0	2	2	3	1	4	0	0	0	0	0	1	0	0	0	1	0	2	5	3	1	5	1	3	2	1	1	2	2	5	1	1	4	7	4	7	4	7
1	5	1	1	1	2	0	0	1	1	0	0	0	3	3	3	1	5	0	1	0	0	0	0	0	0	1	1	0	1	5	4	2	5	1	1	4	1	2	2	2	5	1	1	4	7	4	7	4	7
2	3	1	1	1	2	0	0	1	1	0	0	0	2	2	1	1	5	0	0	1	0	0	0	0	1	0	0	0	1	5	1	1	5	2	1	2	1	2	2	2	5	1	1	4	7	4	7	4	7
2	4	1	1	1	2	0	0	1	1	0	0	0	3	2	3	1	4	0	1	0	0	0	0	0	1	0	0	0	1	5	3	1	5	1	3	2	1	2	2	2	5	1	1	4	7	4	7	4	7
2	4	1	1	1	2	0	0	1	1	0	0	0	3	1	1	2	4	0	1	1	0	0	0	0	0	1	0	1	1	5	1	1	5	1	1	2	1	1	2	2	5	1	1	4	7	4	7	4	7
2	4	3	1	1	4	0	0	1	1	0	0	1	3	3	3	2	5	1	0	0	0	0	0	0	1	0	0	0	1	5	4	4	5	1	1	2	2	2	2	2	5	2	7	4	7	4	7	4	7
1	4	3	1	1	2	0	0	1	1	0	0	0	1	4	3	1	4	1	0	0	0	0	0	0	0	0	1	0	1	5	3	4	5	1	1	2	2	2	2	2	5	2	2	4	7	4	7	4	7
1	3	3	1	1	2	0	0	1	1	0	0	0	2	3	3	1	5	0	1	0	0	0	0	0	1	0	0	0	1	5	2	1	5	1	1	2	1	2	2	2	5	1	1	4	7	4	7	4	7
1	6	3	1	1	2	0	0	1	1	0	0	0	1	4	3	1	5	1	0	0	0	0	0	0	0	1	0	1	1	5	2	1	5	1	1	2	2	2	2	2	5	2	7	4	7	4	7	4	7
2	6	3	1	1	2	0	0	1	1	0	0	0	3	2	2	1	4	0	0	0	0	0	0	1	0	0	1	0	1	5	3	1	5	1	1	2	2	2	2	2	5	3	7	4	7	4	7	4	7
1	5	3	1	1	1	0	0	1	0	0	0	0	1	3	3	1	5	1	0	0	0	0	0	0	1	0	0	0	1	5	2	1	5	1	1	2	2	2	2	2	5	1	1	4	7	4	7	4	7
1	4	3	1	1	2	0	1	1	1	0	0	0	1	3	3	1	6	0	1	0	0	0	0	1	0	0	1	0	1	5	4	1	5	1	1	2	1	2	2	2	5	2	7	4	7	4	7	4	7
1	4	3	1	1	3	0	0	1	1	0	0	0	2	2	3	2	3	0	1	0	0	0	0	1	1	0	0	0	1	5	3	4	5	1	1	2	1	2	2	2	5	2	7	4	7	4	7	4	7
1	4	3	1	1	2	0	0	1	1	0	0	0	2	3	3	1	5	1	0	0	0	0	0	0	1	0	0	0	1	5	2	1	5	1	1	2	2	2	2	2	5	1	1	4	7	4	7	4	7
2	5	3	1	3	2	0	0	0	1	0	0	0	3	2	3	1	5	0	1	0	0	0	0	0	0	1	1	0	1	5	3	1	5	1	1	2	1	2	2	2	5	1	1	4	7	4	7	4	7
2	6	3	1	1	4	0	0	1	1	0	0	1	3	2	3	1	5	0	1	0	0	0	0	0	0	0	0	1	1	5	2	1	5	1	5	4	1	2	2	2	5	2	7	4	7	4	7	4	7
1	5	3	1	1	2	0	0	1	1	0	0	0	2	2	3	1	4	1	0	0	0	0	0	0	0	0	0	1	1	5	2	1	5	1	1	4	1	1	2	2	5	1	1	4	7	4	7	4	7
2	4	3	1	1	2	0	0	1	1	0	0	0	3	3	3	1	5	0	1	0	0	0	0	0	1	0	0	0	2	5	2	1	5	1	3	2	1	2	1	1	5	2	7	4	7	4	7	4	7
2	4	3	1	1	1	0	0	1	0	0	0	0	3	3	3	1	3	1	0	0	0	0	0	0	1	0	0	0	2	5	3	1	5	1	6	2	2	2	2	2	5	1	1	4	7	4	7	4	7
2	4	3	1	1	2	0	0	1	1	0	0	0	1	3	3	1	5	0	1	0	0	0	0	0	0	0	1	0	1	5	2	1	5	2	1	2	1	2	2	2	5	1	1	4	7	4	7	4	7
2	6	3	1	1	2	0	0	1	1	0	0	0	3	3	3	1	5	0	1	0	0	0	0	0	1	0	0	0	2	5	2	1	5	1	5	2	1	2	2	2	5	1	1	4	7	4	7	4	7
2	5	3	1	4	2	0	0	0	1	0	0	0	3	2	3	1	4	1	0	0	0	0	0	0	0	0	0	1	1	5	2	1	5	1	1	4	1	2	2	2	5	1	1	4	7	4	7	4	7
2	6	3	1	1	1	0	0	1	0	0	0	0	3	3	3	1	2	1	0	0	0	0	0	0	0	1	0	0	2	5	3	1	5	1	1	4	2	2	1	1	5	1	1	4	7	4	7	4	7
2	4	3	1	3	3	0	0	0	1	0	0	1	3	2	3	1	5	0	1	0	0	0	0	0	1	0	0	0	1	5	3	1	5	1	1	2	2	2	2	2	5	1	1	4	7	4	7	4	7
1	4	3	1	1	3	0	0	1	1	0	0	1	3	3	3	1	5	0	0	0	0	0	0	1	1	0	0	0	1	5	2	1	5	1	1	2	1	2	2	2	5	2	7	4	7	4	7	4	7
2	2	3	1	1	2	0	0	1	1	0	0	0	1	4	3	1	5	1	0	0	0	0	0	0	1	0	0	0	1	5	3	1	5	1	1	2	2	2	2	2	5	1	1	4	7	4	7	4	7
1	3	3	1	1	2	0	0	1	1	0	0	0	2	3	3	1	5	0	1	0	0	0	0	0	1	0	0	0	2	5	2	1	5	1	1	2	1	2	2	2	5	2	7	4	7	4	7	4	7
2	4	3	1	1	2	0	0	1	1	0	0	0	3	2	3	2	4	1	0	0	0	0	0	0	1	0	0	0	2	5	1	1	5	1	4	2	2	2	2	2	5	1	1	4	7	4	7	4	7
1	5	3	1	1	1	0	0	1	0	0	0	0	3	2	3	2	4	1	0	0	0	0	0	0	1	0	0	0	2	5	1	1	5	1	4	2	1	2	2	2	5	2	7	4	7	4	7	4	7
1	3	5	1	1	2	0	0	1	1	0	0	0	2	3	3	1	4	1	0	0	0	0	0	0	1	0	0	0	1	5	1	1	5	1	1	2	1	2	2	2	5	1	1	4	7	4	7	4	7
2	5	5	1	1	3	0	0	1	1	0	0	1	2	1	1	1	3	0	1	0	0	0	0	0	1	0	0	0	1	5	1	2	5	1	1	2	1	2	2	2	5	2	7	4	7	4	7	4	7
1	6	5	1	1	2	0	0	1	1	0	0	0	3	2	3	1	4	0	1	0	0	0	0	0	1	0	0	0	2	5	3	1	5	1	3	2	1	2	2	2	5	3	7	4	7	4	7	4	7
2	6	2	1	1	2	0	0	1	1	0	0	0	3	2	3	1	4	0	1	0	0	0	0	0	1	0	0	0	2	5	3	1	5	1	3	2	1	1	2	2	5	1	1	4	7	4	7	4	7
2	7	2	1	4	1	0	0	0	0	0	0	1	3	2	3	1	2	0	1	1	0	0	0	0	0	1	0	1	2	5	1	1	5	1	1	4	1	2	2	2	5	2	7	4	7	4	7	4	7
1	3	2	1	1	2	0	0	1	1	0	0	0	1	1	1	1	5	1	0	0	0	0	0	0	1	0	0	0	1	5	4	1	5	1	1	2	2	2	2	2	5	2	7	4	7	4	7	4	7
1	3	2	1	1	2	0	0	1	1	0	0	0	1	3	3	2	6	1	0	0	0	0	0	0	1	0	0	0	1	5	2	1	5	1	1	4	2	2	2	2	5	2	7	4	7	4	7	4	7
1	5	2	1	1	3	0	0	1	1	0	0	0	1	4	3	1	5	0	1	0	0	0	0	0	0	0	0	1	1	5	2	1	5	1	1	1	99	99	99	99	99	2	7	4	7	4	7	3	7
1	2	2	1	4	1	0	0	0	0	0	0	1	1	3	3	1	4	1	0	0	0	0	0	0	1	0	0	0	1	5	2	1	5	1	1	2	1	2	2	2	5	1	1	4	7	4	7	4	7
2	3	2	1	1	3	0	0	1	1	0	0	0	3	1	1	1	5	0	1	1	0	0	1	1	1	0	0	0	2	5	3	1	5	1	4	2	2	2	2	2	3	1	1	4	7	1	1	3	5
2	4	2	1	1	2	0	0	1	1	0	0	0	3	3	3	1	5	1	0	0	0	0	0	0	1	0	0	0	2	5	2	2	5	2	1	2	1	2	2	2	5	2	6	4	7	4	7	4	7
2	6	2	1	3	4	0	0	0	1	1	0	1	3	4	3	1	6	0	1	1	0	0	0	0	0	1	0	1	2	5	3	1	5	1	1	4	2	2	2	2	5	1	1	4	7	4	7	4	7
1	5	6	1	1	3	0	0	1	1	0	0	1	2	3	3	1	4	1	0	0	0	0	0	0	1	0	0	0	1	5	3	1	5	1	1	2	1	2	2	2	5	1	1	4	7	4	7	4	7
1	6	6	1	1	2	0	0	1	1	0	0	0	1	3	3	1	5	0	1	0	0	0	0	0	0	0	0	1	1	5	3	1	5	1	1	4	1	2	2	2	5	2	7	4	7	4	7	4	7
1	5	6	1	1	1	0	0	1	0	0	0	0	3	3	3	1	4	0	1	0	0	0	0	1	0	0	0	1	1	5	4	1	3	5	1	2	1	2	2	2	3	1	1	4	7	4	7	4	7
2	5	6	1	3	2	0	0	0	1	0	0	1	2	3	3	2	5	0	1	0	0	0	0	1	1	0	0	0	1	5	3	1	5	1	1	2	2	2	2	2	5	2	7	4	7	4	7	4	7
1	5	6	1	1	1	0	0	1	0	0	0	0	1	4	3	1	5	0	1	0	0	0	0	0	0	1	0	0	1	5	4	1	5	1	1	2	1	1	2	2	5	1	1	4	7	4	7	4	7
1	4	6	1	1	2	0	0	1	0	0	0	1	2	3	3	2	4	1	0	0	0	0	0	0	1	0	0	0	2	5	4	1	5	1	1	2	2	2	2	2	5	1	1	4	7	4	7	4	7
1	3	6	1	1	2	0	0	1	1	0	0	0	2	3	3	1	4	1	0	0	0	0	0	0	1	0	0	0	1	5	3	1	5	2	1	2	2	2	2	1	5	2	7	4	7	4	7	4	7
1	6	6	1	1	2	0	0	1	1	0	0	0	3	3	3	1	4	0	1	0	0	0	0	0	0	1	0	1	1	5	4	1	5	2	1	2	2	2	2	1	5	1	1	4	7	4	7	4	7
2	5	6	1	3	2	0	0	0	1	0	0	0	3	3	3	1	4	0	0	0	0	0	0	1	0	1	0	0	1	5	2	1	5	2	1	2	2	2	2	2	5	1	1	4	7	4	7	4	7
1	6	6	1	3	1	0	1	0	0	0	0	0	3	4	3	1	4	0	1	0	0	0	0	1	0	0	0	1	1	5	3	2	4	5	1	2	2	2	2	2	4	2	6	4	7	4	7	4	7
1	5	6	1	1	3	0	0	1	1	0	0	0	3	4	3	1	5	1	0	0	0	0	0	0	1	0	0	0	1	5	4	3	5	1	1	2	2	2	2	2	5	2	7	4	7	4	7	4	7
2	5	2	1	1	3	0	0	1	1	0	0	1	3	2	3	2	4	1	0	0	0	0	0	0	0	0	1	0	1	5	3	1	5	1	1	2	2	2	2	2	5	1	1	4	7	4	7	4	7
1	5	2	1	1	3	0	0	1	1	0	0	0	1	3	3	1	6	1	0	0	0	0	0	0	1	0	0	0	1	5	2	1	5	1	1	4	1	2	2	2	5	1	1	4	7	4	7	4	7
2	3	2	1	1	2	0	0	1	1	0	0	0	3	4	3	1	4	0	0	0	0	0	0	1	1	0	0	0	1	5	3	1	5	1	5	2	2	2	2	2	5	2	7	4	7	4	7	4	7
1	6	2	1	1	2	0	0	1	1	0	0	1	3	3	3	1	5	1	0	0	0	0	0	0	1	0	0	0	1	5	3	1	5	1	1	2	2	2	2	2	5	1	1	4	7	4	7	4	7
1	5	2	1	1	2	0	0	1	1	0	0	0	3	3	3	1	5	1	0	0	0	0	0	0	0	1	0	0	2	5	2	1	5	1	1	4	2	2	2	2	5	1	1	4	7	4	7	4	7
1	5	2	1	1	2	0	0	1	1	0	0	1	3	4	3	1	6	1	0	0	0	0	0	0	0	0	1	0	1	5	3	1	5	1	1	2	2	2	2	2	5	2	7	4	7	4	7	4	7
2	4	2	1	1	3	0	1	1	1	0	0	0	3	1	1	1	5	0	1	0	0	0	0	0	1	0	0	0	1	5	2	1	5	1	3	2	2	2	2	2	5	2	7	4	7	4	7	4	7
2	7	2	1	3	2	0	0	0	1	0	0	1	3	4	3	2	4	1	0	0	0	0	0	0	1	0	0	0	1	3	4	1	5	1	1	2	2	2	2	2	5	1	1	4	7	4	7	4	7
1	3	2	1	1	3	0	0	1	1	0	0	0	1	4	3	1	6	1	0	0	0	0	0	0	1	0	0	0	1	5	3	1	5	3	1	1	99	99	99	99	99	1	1	4	7	4	7	4	7
2	5	2	1	1	3	0	0	1	1	0	0	1	3	3	3	1	5	0	0	0	0	0	0	1	0	1	0	0	1	5	3	1	5	1	1	1	99	99	99	99	99	1	1	4	7	4	7	4	7
2	7	2	1	3	2	0	0	0	1	0	0	0	3	1	1	1	5	0	1	0	0	0	0	0	0	1	0	0	1	5	3	1	5	1	1	2	2	2	2	2	5	1	1	4	7	4	7	4	7
2	5	2	1	1	3	0	0	1	1	0	0	0	2	2	3	1	5	0	0	0	0	0	0	1	1	0	0	0	1	5	3	1	5	1	1	2	2	2	2	2	5	2	7	3	7	3	7	3	7
2	4	2	1	1	3	0	0	1	1	0	0	0	3	3	3	2	5	0	1	1	0	0	0	0	1	0	0	0	1	5	3	1	5	1	3	2	1	2	2	2	5	1	1	4	7	4	7	4	7
1	7	2	1	1	3	0	0	1	1	0	0	1	3	3	3	1	5	0	1	0	0	0	0	0	1	0	0	0	1	5	4	1	5	1	1	2	2	2	2	2	5	1	1	4	7	4	7	4	7
1	3	2	1	1	2	0	0	1	1	0	0	0	1	4	3	1	5	1	0	0	0	0	0	0	0	1	0	0	2	5	4	1	5	2	1	2	2	2	2	2	5	1	1	4	7	4	7	4	7
2	4	2	1	1	3	0	0	1	1	0	0	0	1	4	3	1	5	1	0	0	0	0	0	0	1	0	0	0	1	5	3	1	5	1	1	2	1	2	2	2	5	1	1	4	7	4	7	4	7
2	4	2	1	3	2	0	0	0	1	0	0	0	3	3	3	1	4	0	0	0	0	0	0	1	1	0	0	0	1	5	3	1	5	1	1	2	2	2	2	2	5	1	1	4	7	4	7	4	7
2	5	2	1	1	2	0	0	1	1	0	0	0	3	1	1	2	4	0	1	0	0	0	0	0	0	0	0	1	1	5	2	1	5	1	4	2	2	2	2	2	5	1	1	4	7	4	7	4	7
2	5	2	1	3	2	0	0	0	1	0	0	0	3	3	3	2	4	0	1	0	0	0	0	0	0	1	0	0	1	5	2	1	5	1	4	4	2	2	2	2	5	2	7	4	7	4	7	4	7
1	4	2	1	1	2	0	0	1	1	0	0	0	1	4	3	2	6	1	0	0	0	0	0	0	1	0	0	0	1	5	4	3	5	1	1	2	2	2	2	2	5	1	1	4	7	4	7	4	7
1	6	2	1	1	2	0	0	1	1	0	0	0	3	3	3	1	4	1	0	0	0	0	0	0	0	1	0	1	1	5	3	1	5	1	1	2	1	2	2	2	5	1	1	4	7	4	7	4	7
2	5	2	1	1	1	0	0	1	0	0	0	0	2	1	1	1	3	0	1	1	0	0	0	0	1	0	0	0	1	5	3	1	5	1	1	2	2	2	2	2	5	2	7	4	7	4	7	4	7
1	3	2	1	1	3	0	0	1	1	0	0	0	2	3	3	1	5	1	0	0	0	0	0	0	1	0	0	0	1	5	2	1	5	1	1	2	2	2	2	2	5	2	7	4	7	4	7	4	7
2	5	2	1	1	1	0	0	1	0	0	0	0	3	2	3	1	5	0	0	1	0	0	0	0	1	0	0	0	1	5	2	1	5	1	1	2	2	2	2	2	5	2	7	4	7	4	7	4	7
2	6	2	1	1	2	0	0	1	1	0	0	0	3	1	1	1	5	0	1	0	0	0	0	0	0	1	0	0	2	5	4	1	5	1	3	2	1	2	2	2	5	1	1	4	7	4	7	4	7
2	5	2	1	1	2	0	0	1	1	0	0	0	3	3	3	2	5	1	0	0	0	0	0	0	1	0	0	0	1	5	3	1	5	1	3	2	2	2	2	2	5	1	1	4	7	4	7	4	7
2	5	2	1	3	2	0	0	0	1	0	0	0	3	2	3	1	2	1	0	0	0	0	0	0	1	0	0	0	1	5	4	3	5	1	1	2	2	2	2	2	5	1	1	4	7	4	7	4	7
2	6	2	1	1	3	0	0	1	1	0	0	1	3	2	3	1	4	1	0	0	0	0	0	0	0	0	1	0	1	5	3	1	5	1	3	2	1	2	2	2	5	1	1	4	7	4	7	4	7
1	3	2	1	4	1	0	0	0	0	0	0	1	1	3	3	1	4	1	0	0	0	0	0	0	1	0	0	0	2	5	2	1	5	1	1	2	1	2	2	2	5	1	1	4	7	4	7	4	7
1	4	2	1	1	2	0	0	1	1	0	0	0	2	3	3	1	6	0	1	0	0	0	0	1	1	0	0	0	1	5	3	1	5	1	1	2	1	1	2	2	5	1	1	4	7	4	7	4	7
2	4	2	1	1	3	0	0	1	1	0	0	0	1	4	3	1	4	0	1	1	0	0	0	0	0	1	1	1	2	5	2	1	5	1	4	2	1	2	2	2	5	1	1	4	7	4	7	4	7
2	3	2	1	1	3	0	0	1	1	0	0	0	1	4	3	1	6	1	0	0	0	0	0	0	1	0	0	0	2	5	2	1	5	1	4	2	1	2	2	2	5	1	1	4	7	4	7	4	7
1	6	2	1	1	3	0	0	1	1	0	0	0	3	3	3	1	6	0	1	0	0	0	0	0	1	0	0	0	2	5	3	2	5	1	1	2	2	2	2	2	5	2	7	4	7	4	7	4	7
2	5	2	1	4	1	0	0	0	1	0	0	0	3	99	99	1	5	0	1	0	0	0	0	1	1	0	0	0	1	3	3	1	4	1	5	4	2	2	2	2	4	4	6	4	7	4	7	4	7
2	4	2	1	1	4	0	0	1	1	0	0	1	2	3	3	1	6	0	1	0	0	00	0	1	1	0	0	0	1	5	1	1	5	1	1	2	2	2	2	2	5	1	1	4	7	4	7	4	7
[truncated: 27 more columns]
